# Supplementary material for: Application of optical tweezer technology reveals that PfEBA and PfRH ligands, not PfMSP1, play a central role in Plasmodium falciparum merozoite-erythrocyte attachment
Source: PLoS Pathog. 2024 Sep 23;20(9):e1012041. doi: 10.1371/journal.ppat.1012041 (PMC11449297; doi:10.1371/journal.ppat.1012041)
Supplement: S1 Data — (XLSX) [file ppat.1012041.s018.xlsx]

## Sheet: Sheet1
	Name	Number	Time	Date	Strain		Initial length	Max stretch	Difference (pixels)	Difference um	Force (pN)	Egress time (sec)	Frame before	Detachment frame	Detachment time (sec)	Time after egress (sec)	Notes
	EEJR0125e	EEJR0125eII		2022.10.07	NF54	O+ pre-29/09/22	82.922	98.379	15.457	1.50397	30.0793	3.83	14	1534	73.45	69.62
	EEJR0125e	EEJR0125eIII		2022.10.07	NF54	O+ pre-29/09/22	82.922	88.726	5.804	0.564729	11.2946	3.83	14	2280	109.18	105.35	II and III same RBC and parasite
	EEJR0125e	EEJR0125eIV		2022.10.07	NF54	O+ pre-29/09/22	82.922	91.631	8.709	0.847386	16.9477	3.83	14	2608	124.88	121.05	II/III and IV same RBC pulled and parasite, attached to different RBC
	EEJR0125e	EEJR0125eV.x		2022.10.07	NF54	O+ pre-29/09/22	82.922	94.492	11.57	1.12576	22.5152	3.83	14	3785	181.24	177.41	V.x and II/III/IV same RBC pulled and parasite
	EEJR0125i	EEJR0125iI		2022.10.07	NF54	O+ pre-29/09/22	82.515	89.821	7.306	0.710874	14.2175	Just before start	1	1183	61.14
	EEJR0125i	EEJR0125iVI		2022.10.07	NF54	O+ pre-29/09/22	82.515	96.048	13.533	1.31676	26.3352	Just before start	1	1734	61.14		I and VI same RBC and parasites
	EEJR0125i	EEJR0125iII		2022.10.07	NF54	O+ pre-29/09/22	86.023	76.034	-9.989	-0.97193	-19.4386	Just before start	1	2706	139.86		I/VI amd II same RBC attached to and pasrasite but different RBC pulled. RBC detaches sideways
	EEJR0125i	EEJR0125iIII		2022.10.07	NF54	O+ pre-29/09/22	86.023	81.423	-4.6	-0.44758	-8.9516	Just before start	1	2967	153.35		II and III same RBC and parasite. RBC detaches sideways
	EEJR0125i	EEJR0125iIV		2022.10.07	NF54	O+ pre-29/09/22	82.515	80.654	-1.861	-0.181075	-3.62151	Just before start	1	3251	168.03		II/III and IV same RBC attached to and parasite, different RBC pulled
	EEJR0125i	EEJR0125iV		2022.10.07	NF54	O+ pre-29/09/22	82.515	89.023	6.508	0.633228	12.6646	Just before start	1	3476	179.65		IV and V same RBC and parasite
	EEJR0132c	EEJR0132cI		2022.09.21	NF54	AB+ 07/09/2022	85.491	101.123	15.632	1.52099	30.4199	91.02	1278	2940	148.83	57.81
	EEJR0132c	EEJR0132cII		2022.09.21	NF54	AB+ 07/09/2022	85.491	101.27	15.779	1.5353	30.7059	91.02	1278	3167	160.32	69.3	I, II and III same RBCs and parasite
	EEJR0132c	EEJR0132cIII		2022.09.21	NF54	AB+ 07/09/2022	85.491	97.967	12.476	1.21391	24.2783	91.02	1278	3504	177.38	86.36	Pulled twice
	EEJR0132c	EEJR0132cIV		2022.09.21	NF54	AB+ 07/09/2022	74.83	80.267	5.437	0.52902	10.5804	91.02	1278	4282	216.76	125.74	I/II/III and IV same RBC attached to and parasite but different RBC pulled
	EEJR0132c	EEJR0132cV		2022.09.21	NF54	AB+ 07/09/2022	74.83	84.849	10.019	0.974849	19.497	91.02	1278	4655	235.65	144.63
	EEJR0132c	EEJR0132cVIIII		2022.09.21	NF54	AB+ 07/09/2022	74.83	82.543	7.713	0.750475	15.0095	91.02	1278	4464	235.65	144.63	IV, V, VIIII, VI, VII. VIII same RBC and parasite
	EEJR0132c	EEJR0132cVI		2022.09.21	NF54	AB+ 07/09/2022	74.83	81.899	7.069	0.687814	13.7563	91.02	1278	4996	252.91	161.89
	EEJR0132c	EEJR0132cVII		2022.09.21	NF54	AB+ 07/09/2022	74.83	80.135	5.305	0.516177	10.3235	91.02	1278	5173	261.87	170.85	IV, V, VII and VIII same RBC and parasite
	EEJR0132c	EEJR0132cVIII		2022.09.21	NF54	AB+ 07/09/2022	74.83	89.263	14.433	1.40433	28.0866	91.02	1278	5532	280.04	189.02
	EEJR0132f	EEJR0132fII		2022.09.21	NF54	AB+ 07/09/2022	74.537	93.275	18.738	1.82321	36.4641	75.84	1369	4108	203.1	127.26	Pulled twice I.y and II same RBC pulled, but probable a different parasite
	EEJR0132f	EEJR0132fIV		2022.09.21	NF54	AB+ 07/09/2022	74.537	100.792	26.255	2.55461	51.0922	75.84	1369	4516	223.27	147.43	II, IV and V same RBcs and parasite
	EEJR0132f	EEJR0132fV		2022.09.21	NF54	AB+ 07/09/2022	74.537	100.743	26.206	2.54984	50.9969	75.84	1369	4833	238.94	163.1
	EEJR0027c	EEJR0027cI	18.40.12		3D7		88.757	106.973	18.216	1.77242	35.4483	45.36	1070	1259	62.14	16.78	I and II Same parasite and cell atattched to different cell pulled
	EEJR0027c	EEJR0027cII	18.40.12		3D7		87.849	117.018	29.169	2.83814	56.7629	45.36	1464	1758	86.77	41.41
	EEJR0028c	EEJR0028cII	18.35.35		3D7		87.585	103.634	16.049	1.56157	31.2314	82.22	2199	3233	164.39	82.17	II and III same cell pulled and parasite, attached to different cell, parasite detaches from cell attached to
	EEJR0028c	EEJR0028cIII	18.35.35		3D7		87.585	112.26	24.675	2.40088	48.0176	82.22	2199	3777	192.05	109.83
	EEJR0028d	EEJR0028dI	18.44.44		3D7		83.209	110.349	27.14	2.64072	52.8144	41.28	1130	1330	66.47	25.19	I and II Same parasite and cell atattched to different cell pulled
	EEJR0028d	EEJR0028dII	18.44.44		3D7		88.325	112.266	23.941	2.32946	46.5892	41.28	1372	1769	88.41	47.13
	EEJR0028z	EEJR0028dIII	18.44.44		3D7		88.325	109.377	21.052	2.04836	40.9672	41.28	1372	3051	152.49	111.21	II and III same cell pulled and attached to but may be different parasite
	EEJR0028z	EEJR0028dIV	18.44.44		3D7		88.325	109.649	21.324	2.07483	41.4965	41.28	1372	3474	173.63	132.35	IV and III same everything
	EEJR0119f	EEJR0119f.Ix		2022.07.08	cKOAMA1	DMSO	81.393	81.542	0.149	0.0144977	0.289954	19.79	318	1705	86.81	67.02
	EEJR0119f	EEJR0119fII.x		2022.07.08	cKOAMA1	DMSO	88.577	103.998	15.421	1.50046	30.0093	19.79	318	2301	117.16	97.37	i.x and II.y same RBC and I.y and II.x same RBC same parasite
	EEJR0119g	EEJR0119gI.x		2022.07.08	cKOAMA1	DMSO	85.544	88.253	2.709	0.263586	5.27171	22.66	486	1244	63.91	41.25
	EEJR0119g	EEJR0119gII.x		2022.07.08	cKOAMA1	DMSO	75.755	76.395	0.64	0.062272	1.24544	22.66	486	2044	105.01	82.35	I.x and II.x same RBC and I.y and II.y same RBC and same parsite
	EEJR0120f	EEJR0120fI		2022.07.15	cKOAMA1	DMSO	84.586	100.255	15.669	1.52459	30.4919	29.61	130	1286	64.86	35.25
	EEJR0120f	EEJR0120fII		2022.07.15	cKOAMA1	DMSO	84.586	110.899	26.313	2.56025	51.2051	29.61	130	1647	83.07	53.46	I and II same RBC and parasite
	EEJR0120f	EEJR0120fIII.x		2022.07.15	cKOAMA1	DMSO	85.97	99.812	13.842	1.34683	26.9365	29.61	130	2313	116.66	87.05	III.y and II/I RBC pulled the same and same parasite
	EEJR0120h	EEJR0120hI		2022.07.15	cKOAMA1	DMSO	80.572	107.899	27.327	2.65892	53.1783	4.31	65	602	27.87	23.56
	EEJR0120h	EEJR0120hII		2022.07.15	cKOAMA1	DMSO	80.572	97.759	17.187	1.6723	33.4459	4.31	65	1211	56.06	51.75	I, II, III and IV same RBC pulled and parasite
	EEJR0120h	EEJR0120hIII		2022.07.15	cKOAMA1	DMSO	80.572	87.412	6.84	0.665532	13.3106	4.31	65	1728	80	75.69
	EEJR0120h	EEJR0120hIV		2022.07.15	cKOAMA1	DMSO	80.572	87.851	7.279	0.708247	14.1649	4.31	65	2222	102.87	98.56
	EEJR0120i	EEJR0120jI		2022.07.15	cKOAMA1	DMSO	76.877	97.368	20.491	1.99377	39.8755	38.51	649	1221	60.35	21.84
	EEJR0120i	EEJR0120jII		2022.07.15	cKOAMA1	DMSO	76.877	101.578	24.701	2.40341	48.0681	38.51	649	1491	73.7	35.19	I, II and IV same RBC pulled, attached to and parasite
	EEJR0120i	EEJR0120jIII		2022.07.15	cKOAMA1	DMSO	73.981	96.078	22.097	2.15004	43.0008	38.51	649	2183	107.91	69.4	I/II and III and V and VI, VII and VIII same parasites and RBC attached to but different RBC pulled
	EEJR0120i	EEJR0120jIV		2022.07.15	cKOAMA1	DMSO	76.877	93.081	16.204	1.57665	31.533	38.51	649	2662	131.58	93.07
	EEJR0120i	EEJR0120jV		2022.07.15	cKOAMA1	DMSO	81.707	118.599	36.892	3.58959	71.7918	38.51	649	3381	167.12	128.61	V and VI, VII and VIII same RBC pulled
	EEJR0120i	EEJR0120jVI		2022.07.15	cKOAMA1	DMSO	81.707	97.486	15.779	1.5353	30.7059	38.51	649	3908	193.17	154.66
	EEJR0120i	EEJR0120jVII		2022.07.15	cKOAMA1	DMSO	81.707	97.045	15.338	1.49239	29.8477	38.51	649	4167	205.97	167.46
	EEJR0120i	EEJR0120jVIII		2022.07.15	cKOAMA1	DMSO	81.707	104.332	22.625	2.20141	44.0282	38.51	649	4424	218.68	180.17
	EEJR0120e	EEJR0121eII		2022.07.22	cKOAMA1	DMSO	90.072	107.613	17.541	1.70674	34.1348	48.68	1008	1703	83.82	35.14
	EEJR0120e	EEJR0121eV		2022.07.22	cKOAMA1	DMSO	90.072	95.814	5.742	0.558697	11.1739	48.68	1008	2402	118.23	69.55
	EEJR0120e	EEJR0121eVII		2022.07.22	cKOAMA1	DMSO	90.072	115.196	25.124	2.44457	48.8913	48.68	1008	3501	172.32	123.64	II and V and VII same RBCs and parasite
	EEJR0121j	EEJR0121jI.y		2022.07.22	cKOAMA1	DMSO	80.514	87.949	7.435	0.723426	14.4685	37.29	596	1894	94.92	57.63
	EEJR0121j	EEJR0121jII		2022.07.22	cKOAMA1	DMSO	84.589	96.354	11.765	1.14473	22.8947	37.29	596	2512	125.89	88.6
	EEJR0121j	EEJR0121jIII		2022.07.22	cKOAMA1	DMSO	84.589	103.846	19.257	1.87371	37.4741	37.29	596	2865	143.58	106.29	II, III, RBcs and parasites
	EEJR0121j	EEJR0121jIV		2022.07.22	cKOAMA1	DMSO	87.372	90.7	3.328	0.323814	6.47629	37.29	596	3127	156.71	119.42	IV and II/II attached to same RBC and same parsite, different RBC pulled
	EEJR0121j	EEJR0121jV		2022.07.22	cKOAMA1	DMSO	87.372	100.42	13.048	1.26957	25.3914	37.29	596	3583	179.56	142.27	IV and V same RBCs and parasite
	EEJR0121j	EEJR0121jVI		2022.07.22	cKOAMA1	DMSO	84.589	101.994	17.405	1.69351	33.8701	37.29	596	4435	222.26	184.97	II/III and VI same RBcs and parsite
	EEJR0121j	EEJR0144gI		2023.01.27	cKOMSP1 B	DMSO	87.142	113.383	26.241	2.55325	51.065	6.27	375	1113	53.66	47.39	Very odd attachment at 36.16, possibly by sticky fibre and not merioite so not counted. Might be possible to see the orientation as merizoite in focus
		EEJR0144gII		2023.01.27	cKOMSP1 B	DMSO	87.142	120.823	33.681	3.27716	65.5432	6.27	375	1728	83.32	77.05	I, II and III same RBCs and parasite
		EEJR0144gIII		2023.01.27	cKOMSP1 B	DMSO	87.142	111.947	24.805	2.41353	48.2705	6.27	375	2099	101.2	94.93
		EEJR0144gIV		2023.01.27	cKOMSP1 B	DMSO	83.829	115.684	31.855	3.09949	61.9898	6.27	375	2511	121.07	114.8	Different RBC pulled but same parasite and RBC attached to as in I/II/III
	EEJR0121j	EEJR0144kI		2023.01.27	cKOMSP1 B	DMSO	83.55	92.245	8.695	0.846024	16.9205	JBS	188	2300	109.81
		EEJR0144kII		2023.01.27	cKOMSP1 B	DMSO	83.55	95.202	11.652	1.13374	22.6748	JBS	188	2957	141.18		II and I same RBc pulled and parasite, attached to different RBC
	EEJR0121j	EEJR0146aI		2023.03.03	cKOMSP1 B	DMSO	75.438	87.489	12.051	1.17256	23.4512	Just before start	68	920	46.02
		EEJR0146aIII		2023.03.03	cKOMSP1 B	DMSO	75.438	78.85	3.412	0.331988	6.63975	Just before start	68	2856	142.86		I and III same RBC pulled, same parasite, attached to different RBC
	EEJR0121j	EEJR0146cIII		2023.03.03	cKOMSP1 B	DMSO	79.776	96.348	16.572	1.61246	32.2491	46.2	924	3390	169.14	122.94	III and IV same RBcs and parasites
		EEJR0146cIV		2023.03.03	cKOMSP1 B	DMSO	79.776	82.748	2.972	0.289176	5.78351	46.2	924	3950	197	150.8
	EEJR0121j	EEJR0151dIII.x		2023.02.23	cKOMSP1	DMSO	87.19	104.719	17.529	1.70557	34.1114	33.5	511	3694	183.08	149.58
		EEJR0151dIV.x		2023.02.23	cKOMSP1	DMSO	87.19	113.856	26.666	2.5946	51.892	33.5	511	4139	205.13	171.63	III and IV and VI same RBc and parasite
		EEJR0151dVI.x		2023.02.23	cKOMSP1	DMSO	87.19	102.652	15.462	1.50445	30.0891	33.5	511	4621	229.02	195.52
	EEJR0145d	EJR0145dII.x		2023.02.06	cKOGAP45	DMSO	87.294	110.858	23.564	2.29278	45.8555	32.65	614	2116	105.95	73.3
	EEJR0145d	EJR0145dIII		2023.02.06	cKOGAP45	DMSO	84.63	91.026	6.396	0.622331	12.4466	32.65	614	2805	140.45	107.8	III and II.y same RBC and parasite
	EEJR0145g	EJR0145gII		2023.02.09	cKOGAP45	DMSO	83.164	95.311	12.147	1.1819	23.6381	114.87	2197	2921	145.82	30.95	sideways detachment
	EEJR0145g	EJR0145gIII		2023.02.09	cKOGAP45	DMSO	89.16	98.07	8.91	0.866943	17.3389	114.87	2197	4468	223.04	108.17
	EEJR0145g	EJR0145gIV		2023.02.09	cKOGAP45	DMSO	89.16	96.887	7.727	0.751837	15.0367	114.87	2197	4828	241.01	126.14	II, III and IV same RBcs and parasite
	EEJR0148b	EEJR0148bII		2023.02.17	cKOGAP45	DMSO	89.592	100.666	11.074	1.0775	21.55	31.45	638	2179	108.26	76.81
	EEJR0148b	EEJR0148bIII		2023.02.17	cKOGAP45	DMSO	89.592	96.988	7.396	0.719631	14.3926	31.45	638	2510	124.7	93.25	II and III and IV same RBC and parasite
	EEJR0148b	EEJR0148bIV		2023.02.17	cKOGAP45	DMSO	89.592	119.769	30.177	2.93622	58.7244	31.45	638	2884	124.7	93.25	II, III, IV and VI same RBC and parasite
	EEJR0148b	EEJR0148bVI		2023.02.17	cKOGAP45	DMSO	89.592	102.513	12.921	1.25721	25.1443	31.45	638	3574	177.56	146.11
	EEJR0148z	EEJR0148b3II		2023.02.17	cKOGAP45	DMSO	86.876	112.877	26.001	2.5299	50.5979	313.94	6590	7771	386.08	72.14	3II and 3III same RBCs and merizoite
	EEJR0148z	EEJR0148b3III		2023.02.17	cKOGAP45	DMSO	86.876	95.744	8.868	0.862856	17.2571	313.94	6590	8214	408.09	94.15
	EEJR0148c	EEJR0148cI.x		2023.02.17	cKOGAP45	DMSO	83.644	101.414	17.77	1.72902	34.5804	128.19	2704	3271	163.85	35.66
	EEJR0148c	EEJR0148cII.x		2023.02.17	cKOGAP45	DMSO	94.519	112.231	17.712	1.72338	34.4676	128.19	2704	3813	191	62.81
	EEJR0148c	EEJR0148c2I		2023.02.17	cKOGAP45	DMSO	87.883	103.379	15.496	1.50776	30.1552	272.95	5917	6283	314.73	41.78
	EEJR0148c	EEJR0148c2II		2023.02.17	cKOGAP45	DMSO	87.883	95.858	7.975	0.775968	15.5194	272.95	5917	6587	329.96	57.01	I and II and III same RBcs and parasite
	EEJR0148c	EEJR0148c2III		2023.02.17	cKOGAP45	DMSO	87.883	94.999	7.116	0.692387	13.8477	272.95	5917	6859	343.58	70.63
	EEJR0148e	EEJR0148e2II		2023.02.17	cKOGAP45	DMSO	86.856	97.804	10.948	1.06524	21.3048	93.49	67	3290	153.22	59.73	RBC-RBC attachment 3479 not counted
	EEJR0148e	EEJR0148e2III		2023.02.17	cKOGAP45	DMSO	86.856	106.934	20.078	1.95359	39.0718	93.49	67	3608	180.66	87.17	2II and 2III same RBc and parasites
	EEJR0150a	EEJR0150a.2I		2023.02.17	cKOGAP45	DMSO	75.821	93.068	17.247	1.67813	33.5627	38.57	814	3472	173	134.43
	EEJR0150a	EEJR0150a.2II		2023.02.17	cKOGAP45	DMSO	75.821	83.696	7.875	0.766238	15.3247	133.53	814	3770	187.64	54.11	2I,2II, 2III and 2IV same RBCs and parasite
	EEJR0150a	EEJR0150a.2III		2023.02.17	cKOGAP45	DMSO	75.821	94.602	18.781	1.82739	36.5478	133.53	814	4734	235.88	102.35
	EEJR0150a	EEJR0150a.2IV		2023.02.17	cKOGAP45	DMSO	75.821	97.164	21.343	2.07667	41.5335	133.53	814	5536	275.84	142.31
	EEJR0150d	EEJR0150dII		2023.02.17	cKOGAP45	DMSO	77.736	92.616	14.88	1.44782	28.9565	91.88	472	5070	253.16	161.28
	EEJR0150d	EEJR0150dIII		2023.02.17	cKOGAP45	DMSO	77.736	90.387	12.651	1.23094	24.6188	91.88	472	5408	270.04	178.16	II and III same RBcs and parasite
	EEJR0150e	EEJR0150eI		2023.02.17	cKOGAP45	DMSO	77.967	111.87	33.903	3.29876	65.9752	Just before start	91	1933	96.49
	EEJR0150e	EEJR0150eII		2023.02.17	cKOGAP45	DMSO	77.967	83.324	5.357	0.521236	10.4247	Just before start	91	2077	103.67		I, II, III and IV same RBCs and parasite
	EEJR0150e	EEJR0150eIII		2023.02.17	cKOGAP45	DMSO	77.967	95.514	17.547	1.70732	34.1465	Just before start	91	2949	147.2
	EEJR0150e	EEJR0150eIV		2023.02.17	cKOGAP45	DMSO	77.967	98.121	20.154	1.96098	39.2197	Just before start	91	3750	187.18
	EEJR0150h	EEJR0150hIII		2023.02.17	cKOGAP45	DMSO	79.014	104.543	25.529	2.48397	49.6794	8.64	108	1274	63.65	55.01	I and III same RBCs unsure if same parasite
	EEJR0150h	EEJR0150hIV		2023.02.17	cKOGAP45	DMSO	79.014	94.952	15.938	1.55077	31.0153	8.64	108	1660	82.93	74.29	III, IV and V same RBCs and parasite
	EEJR0150h	EEJR0150hV		2023.02.17	cKOGAP45	DMSO	79.014	92.206	13.192	1.28358	25.6716	8.64	108	1984	99.12	90.48
