# Supplementary material for: Application of optical tweezer technology reveals that PfEBA and PfRH ligands, not PfMSP1, play a central role in Plasmodium falciparum merozoite-erythrocyte attachment
Source: PLoS Pathog. 2024 Sep 23;20(9):e1012041. doi: 10.1371/journal.ppat.1012041 (PMC11449297; doi:10.1371/journal.ppat.1012041)
Supplement: S2 Data — (XLSX) [file ppat.1012041.s019.xlsx]

## Sheet: Sheet1
Number	Strain	Treatment	Time after egress (s)	Force (pN)
EEJR0058aI.x	NF54		59.76	11.3316
EEJR0058aII	NF54		95.77	20.18
EEJR0001c	NF54		34.97	2.04719
EEJR0001h	NF54		30.83	3.81027
EEJR0001j	NF54		33.86	12.1158
EEJR0001o	NF54		32.52	24.8835
EEJR0003fI	NF54		45.69	52.6043
EEJR0003fII	NF54		86.21	45.6532
EEJR0003fIII	NF54		95.69	19.4444
EEJR0003fIV	NF54		101.54	9.40113
EEJR0003h	NF54		169.73	41.6425
EEJR0004aI.x	NF54		152.94	43.8531
EEJR0004aII	NF54		191.83	27.1934
EEJ0005cI	NF54		42.45	32.5585
EEJ0005cII	NF54		49.06	45.7563
EEJ0005dII	NF54		40.2	32.8271
EEJ0005dII	NF54		48.29	49.9441
EEJ0005dIII	NF54		106.54	33.2318
EEJ0005dIV	NF54		183.83	10.594
EEJR0068J.2.x	NF54		83.06	16.4534
EEJR0087a.I	NF54		47.96	25.9071
EEJR0087a.II	NF54		71.66	41.1131
EEJR0087a.III	NF54		130.45	61.5072
EEJR0087a.IV	NF54		147.74	22.8402
EEJR0087b.I	NF54		72.12	24.4126
EEJR0087b.II	NF54		176.55	17.0684
EEJR0087e.x	NF54		45.75	13.5169
EEJR0125cI.x	NF54		47.79	5.14328
EEJR0125eI.x	NF54		45.83	39.5213
EEJR0125eII	NF54		69.62	30.0793
EEJR0125eIII	NF54		105.35	11.2946
EEJR0125eIV	NF54		121.05	16.9477
EEJR0125eV.x	NF54		177.41	22.5152
EEJR0125gI	NF54		25.86	23.786
EEJR0125gII	NF54		62.63	35.532
EEJR0125gIII	NF54		72.75	34.9988
EEJR0128a	NF54		192.74	37.5208
EEJR0128b.1.x	NF54		126.66	21.1919
EEJR0128d.x	NF54		60.69	2.70689
EEJR0128g.x	NF54		60.9	1.98297
EEJR0132aI	NF54		29.95	18.5142
EEJR0132aII	NF54		40.95	26.8217
EEJR0132aIII	NF54		46.09	15.029
EEJR0132aIV	NF54		94	17.0236
EEJR0132cI	NF54		57.81	30.4199
EEJR0132cII	NF54		69.3	30.7059
EEJR0132cIII	NF54		86.36	24.2783
EEJR0132cIV	NF54		125.74	10.5804
EEJR0132cV	NF54		144.63	19.497
EEJR0132cVIIII	NF54		144.63	15.0095
EEJR0132cVI	NF54		161.89	13.7563
EEJR0132cVII	NF54		170.85	10.3235
EEJR0132cVIII	NF54		189.02	28.0866
EEJR0132dI	NF54		17.09	12.1839
EEJR0132dII	NF54		39.43	17.0684
EEJR0132eI.x	NF54		145.56	36.1606
EEJR0132fI.x	NF54		58.49	2.67964
EEJR0132fII	NF54		127.26	36.4641
EEJR0132fIII	NF54		134.53	9.53345
EEJR0132fIV	NF54		147.43	51.0922
EEJR0132fV	NF54		163.1	50.9969
EEJR0132fVI	NF54		179.76	37.4488
EEJR0132hI	NF54		136.79	35.2051
EEJR0132hII.x	NF54		156.4	15.062
EEJR0132jI.x	NF54		153.94	17.3097
EEJR0132jII.x	NF54		176.35	9.42059
EEJR0132k	NF54		102.97	12.3435
EEJR0071aI.x	NF54		60.27	20.7697
EEJR0071a II.x	NF54		144.06	14.6222
EEJR0071a III.x	NF54		202.45	15.3734
EEJR0071b.x	NF54		127.57	18.3741
EEJR0027aI	3D7		27.72	72.6344
EEJR0027aII	3D7		80.47	42.2107
EEJR0027cI	3D7		16.78	35.4483
EEJR0027cII	3D7		41.41	56.7629
EEJR0027cIII	3D7		90.87	23.243
EEJR0027e	3D7		95.95	25.9129
EEJR0028a.1	3D7		78.49	45.12
EEJR0028bI	3D7		137.2	22.6242
EEJR0028bII	3D7		168.96	27.063
EEJR0028cI	3D7		35.79	44.0613
EEJR0028cII	3D7		82.17	31.2314
EEJR0028cIII	3D7		109.83	48.0176
EEJR0028cIII	3D7		150.1	10.5162
EEJR0028dI	3D7		25.19	52.8144
EEJR0028dII	3D7		47.13	46.5892
EEJR0028dIII	3D7		111.21	40.9672
EEJR0028dIV	3D7		132.35	41.4965
EEJR0028dV	3D7		146.2	28.5537
EEJR0028dVI	3D7		158.74	40.2083
EEJR0028dVII	3D7		189.28	32.1732
EEJR0028e	3D7		71.51	21.0946
EEJR0028e	3D7		84.83	24.5585
EEJR0028e	3D7		175.3	12.9681
EEJR0119aI.x	cKOAMA1	DMSO	59.06	45.5383
EEJR0119aII.x	cKOAMA1	DMSO	119.03	15.2527
EEJR0119aIII.x	cKOAMA1	DMSO	138.44	11.4075
EEJR0119aIV.x	cKOAMA1	DMSO	192.68	68.5712
EEJR0119bI.x	cKOAMA1	DMSO	40.52	34.5162
EEJR0119d.x	cKOAMA1	DMSO	113.5	38.1319
EEJR0119eI.x	cKOAMA1	DMSO	86.94	15.35
EEJR0119eII.x	cKOAMA1	DMSO	121.89	7.35393
EEJR0119eII.x	cKOAMA1	DMSO	139.36	32.7862
EEJR0119f.Ix	cKOAMA1	DMSO	67.02	0.289954
EEJR0119fII.x	cKOAMA1	DMSO	97.37	30.0093
EEJR0119gI.x	cKOAMA1	DMSO	41.25	5.27171
EEJR0119gII.x	cKOAMA1	DMSO	82.35	1.24544
EEJR0119gIII.x	cKOAMA1	DMSO	105.68	14.8382
EEJR0119gIV.x	cKOAMA1	DMSO	142.21	15.0095
EEJR0120b.I	cKOAMA1	DMSO	28.75	57.5062
EEJR0120b.II	cKOAMA1	DMSO	47.6	27.9115
EEJR0120b.III	cKOAMA1	DMSO	96.31	60.8748
EEJR0120b.IV	cKOAMA1	DMSO	120.19	30.6845
EEJR0120b.IV	cKOAMA1	DMSO	128.52	18.5181
EEJR0120cI.x	cKOAMA1	DMSO	45.09	25.4712
EEJR0120c	cKOAMA1	DMSO	105.83	56.4749
EEJR0120eI	cKOAMA1	DMSO	29.27	25.6113
EEJR0120eII	cKOAMA1	DMSO	69.63	12.1177
EEJR0120fI	cKOAMA1	DMSO	35.25	30.4919
EEJR0120fII	cKOAMA1	DMSO	53.46	51.2051
EEJR0120fIII.x	cKOAMA1	DMSO	87.05	26.9365
EEJR0120gI.x	cKOAMA1	DMSO	53.03	29.9081
EEJR0120g	cKOAMA1	DMSO	84.57	35.5943
EEJR0120h	cKOAMA1	DMSO	23.56	53.1783
EEJR0120h	cKOAMA1	DMSO	51.75	33.4459
EEJR0120h	cKOAMA1	DMSO	75.69	13.3106
EEJR0120h	cKOAMA1	DMSO	98.56	14.1649
EEJR0120iI.x	cKOAMA1	DMSO	35.49	17.7125
EEJR0120i	cKOAMA1	DMSO	58.27	28.4622
EEJR0120jI	cKOAMA1	DMSO	21.84	39.8755
EEJR0120jII	cKOAMA1	DMSO	35.19	48.0681
EEJR0120jIII	cKOAMA1	DMSO	69.4	43.0008
EEJR0120jIV	cKOAMA1	DMSO	93.07	31.533
EEJR0120jV	cKOAMA1	DMSO	128.61	71.7918
EEJR0120jVI	cKOAMA1	DMSO	154.66	30.7059
EEJR0120jVII	cKOAMA1	DMSO	167.46	29.8477
EEJR0120jVIII	cKOAMA1	DMSO	180.17	44.0282
EEJR0121aI.x	cKOAMA1	DMSO	105.8	34.2282
EEJR0121aII.x	cKOAMA1	DMSO	175.77	21.4274
EEJR0121bI	cKOAMA1	DMSO	29.76	14.846
EEJR0121bII	cKOAMA1	DMSO	54.06	4.16639
EEJR0121cI	cKOAMA1	DMSO	27.91	37.3807
EEJR0121cII	cKOAMA1	DMSO	33.23	19.8297
EEJR0121cIII	cKOAMA1	DMSO	118.17	29.1141
EEJR0121eI	cKOAMA1	DMSO	26.78	33.7903
EEJR0121eII	cKOAMA1	DMSO	35.14	34.1348
EEJR0121eIII	cKOAMA1	DMSO	42.53	13.4508
EEJR0121eIV	cKOAMA1	DMSO	61.58	11.4172
EEJR0121eV	cKOAMA1	DMSO	69.55	11.1739
EEJR0121eVI.x	cKOAMA1	DMSO	111.78	21.6298
EEJR0121eVII	cKOAMA1	DMSO	123.64	48.8913
EEJR0121jI.x	cKOAMA1	DMSO	57.63	6.01509
EEJR0121jII	cKOAMA1	DMSO	88.6	22.8947
EEJR0121jIII	cKOAMA1	DMSO	106.29	37.4741
EEJR0121jIV	cKOAMA1	DMSO	119.42	6.47629
EEJR0121jV	cKOAMA1	DMSO	142.27	25.3914
EEJR0121jVI	cKOAMA1	DMSO	184.97	33.8701
EEJR0144d.1x	cKOMSP1	DMSO	50.79	31.6867
EEJR0144d.2I	cKOMSP1	DMSO	27.04	29.406
EEJR0144d.2II	cKOMSP1	DMSO	61.32	35.0008
EEJR0144d.2III	cKOMSP1	DMSO	82.21	33.8273
EEJR0144d.2IV	cKOMSP1	DMSO	107.07	16.4301
EEJR0144e.x	cKOMSP1	DMSO	143.69	10.0297
EEJR0144gI	cKOMSP1	DMSO	47.39	51.065
EEJR0144gII	cKOMSP1	DMSO	77.05	65.5432
EEJR0144gIII	cKOMSP1	DMSO	94.93	48.2705
EEJR0144gIV	cKOMSP1	DMSO	114.8	61.9898
EEJR0144j.x	cKOMSP1	DMSO	131.33	21.7641
EEJR0146cI	cKOMSP1	DMSO	28.94	17.9947
EEJR0146cII.x	cKOMSP1	DMSO	55.84	14.1299
EEJR0146cIII	cKOMSP1	DMSO	122.94	32.2491
EEJR0146cIV	cKOMSP1	DMSO	150.8	5.78351
EEJR0146dI	cKOMSP1	DMSO	45.13	31.1827
EEJR0146f	cKOMSP1	DMSO	36.98	73.7067
EEJR0149aI.x	cKOMSP1	DMSO	49.05	19.0241
EEJR0149aII.x	cKOMSP1	DMSO	83.73	5.0849
EEJR0149aIII.x	cKOMSP1	DMSO	117.96	35.8823
EEJR0149cI.x	cKOMSP1	DMSO	87.15	27.8998
EEJR0149cII.x	cKOMSP1	DMSO	102.27	29.8419
EEJR0149cIII	cKOMSP1	DMSO	120.84	44.8125
EEJR0149cIV.x	cKOMSP1	DMSO	162.77	19.8258
EEJR0149fI.x	cKOMSP1	DMSO	26.16	30.9025
EEJR0149fII.x	cKOMSP1	DMSO	65.53	54.2156
EEJR0149fIII.x	cKOMSP1	DMSO	178.96	71.6848
EEJR0149g.1	cKOMSP1	DMSO	35.21	14.2253
EEJR0149jI.x	cKOMSP1	DMSO	27.71	30.1182
EEJR0149jII	cKOMSP1	DMSO	49.45	36.6393
EEJR0149jIII.x	cKOMSP1	DMSO	78.01	30.4802
EEJR0149jIV.x	cKOMSP1	DMSO	89.9	36.5537
EEJR0149jV.x	cKOMSP1	DMSO	110.73	15.8307
EEJR0149jVI.x	cKOMSP1	DMSO	127.7	17.2318
EEJR0149jVII.x	cKOMSP1	DMSO	143.36	33.1832
EEJR0149k.x	cKOMSP1	DMSO	96.52	39.7218
EEJR0151aI.x	cKOMSP1	DMSO	107.01	40.7531
EEJR0151aII.x	cKOMSP1	DMSO	164.71	35.4542
EEJR0151b.2I.x	cKOMSP1	DMSO	44.76	21.5169
EEJR0151dI.x	cKOMSP1	DMSO	91.34	20.4641
EEJR0151dII	cKOMSP1	DMSO	131.19	26.1231
EEJR0151dIII.x	cKOMSP1	DMSO	149.58	34.1114
EEJR0151dIV.x	cKOMSP1	DMSO	171.63	51.892
EEJR0151dV	cKOMSP1	DMSO	179.76	33.621
EEJR0151dVI.x	cKOMSP1	DMSO	195.52	30.0891
EJR0145c.1I.x	cKOGAP45	DMSO	52.23	9.98103
EJR0145c.2I.x	cKOGAP45	DMSO	114.25	5.72902
EJR0145c.2II.x	cKOGAP45	DMSO	185.36	15.7295
EJR0145c.3	cKOGAP45	DMSO	94.88	61.0188
EJR0145dI	cKOGAP45	DMSO	40.35	13.3067
EJR0145dII.x	cKOGAP45	DMSO	73.3	45.8555
EJR0145dIII	cKOGAP45	DMSO	107.8	12.4466
EJR0145eI.x	cKOGAP45	DMSO	87.56	30.2331
EJR0145eII.x	cKOGAP45	DMSO	106.89	22.2369
EJR0145eII.x	cKOGAP45	DMSO	106.89	22.414
EJR0145fI	cKOGAP45	DMSO	36.56	25.6133
EJR0145fII.x	cKOGAP45	DMSO	52.42	21.1491
EJR0145gI	cKOGAP45	DMSO	24.76	28.3007
EJR0145gII	cKOGAP45	DMSO	30.95	23.6381
EJR0145gIII	cKOGAP45	DMSO	108.17	17.3389
EJR0145gIV	cKOGAP45	DMSO	126.14	15.0367
EJR0145gV	cKOGAP45	DMSO	142.42	19.8764
EJR0145h	cKOGAP45	DMSO	165.33	36.9565
EEJR0148aI.x	cKOGAP45	DMSO	49.88	39.4746
EEJR0148aII.x	cKOGAP45	DMSO	116.91	45.8555
EEJR0148bI.x	cKOGAP45	DMSO	27.87	26.0783
EEJR0148bII	cKOGAP45	DMSO	76.81	21.55
EEJR0148bIII	cKOGAP45	DMSO	93.25	14.3926
EEJR0148bIV	cKOGAP45	DMSO	93.25	58.7244
EEJR0148bV.x	cKOGAP45	DMSO	122.12	25.191
EEJR0148bVI	cKOGAP45	DMSO	146.11	25.1443
EEJR0148b2I.x	cKOGAP45	DMSO	96.09	23.2294
EEJR0148b3I	cKOGAP45	DMSO	34.68	46.1085
EEJR0148b3II	cKOGAP45	DMSO	72.14	50.5979
EEJR0148b3III	cKOGAP45	DMSO	94.15	17.2571
EEJR0148b3IV.x	cKOGAP45	DMSO	112.63	21.6843
EEJR0148cI.x	cKOGAP45	DMSO	35.66	34.5804
EEJR0148cII.x	cKOGAP45	DMSO	62.81	34.4676
EEJR0148c2I	cKOGAP45	DMSO	41.78	30.1552
EEJR0148c2II	cKOGAP45	DMSO	57.01	15.5194
EEJR0148c2III	cKOGAP45	DMSO	70.63	13.8477
EEJR0148c2IV.x	cKOGAP45	DMSO	85.21	24.1518
EEJR0148dI.x	cKOGAP45	DMSO	106.46	12.0146
EEJR0148dII.x	cKOGAP45	DMSO	130.37	18.6544
EEJR0148dIII	cKOGAP45	DMSO	136.7	45.3399
EEJR0148eI.x	cKOGAP45	DMSO	107.92	32.4904
EEJR0148eII.x	cKOGAP45	DMSO	188.24	27.8239
EEJR0148e2I	cKOGAP45	DMSO	59.73	22.8986
EEJR0148e2II	cKOGAP45	DMSO	59.73	21.3048
EEJR0148e2III	cKOGAP45	DMSO	87.17	39.0718
EEJR0148e2IV	cKOGAP45	DMSO	109.21	27.9699
EEJR0148gI	cKOGAP45	DMSO	55.28	19.8122
EEJR0148gII	cKOGAP45	DMSO	94.21	53.6259
EEJR0148gIII	cKOGAP45	DMSO	100.04	26.1056
EEJR0148gIV	cKOGAP45	DMSO	118.83	49.5043
EEJR0148gV	cKOGAP45	DMSO	132.74	45.4916
EEJR0148gVI	cKOGAP45	DMSO	144.4	47.8366
EEJR0148gVII	cKOGAP45	DMSO	153.87	45.9918
EEJR0148gVIII	cKOGAP45	DMSO	168.63	35.2207
EEJR0148gVIIII	cKOGAP45	DMSO	178.8	29.6064
EEJR0148gX	cKOGAP45	DMSO	189.46	37.9762
EEJR0148hI	cKOGAP45	DMSO	34.36	40.9049
EEJR0148hII	cKOGAP45	DMSO	43	45.5889
EEJR0148hIII.x	cKOGAP45	DMSO	72.25	37.2893
EEJR0148hIV	cKOGAP45	DMSO	118.88	34.3313
EEJR0148hV	cKOGAP45	DMSO	163.18	23.3948
EEJR0148hVI	cKOGAP45	DMSO	175.69	14.1124
EEJR0150aI	cKOGAP45	DMSO	67.11	19.425
EEJR0150aII	cKOGAP45	DMSO	71.99	9.36804
EEJR0150a.2I	cKOGAP45	DMSO	134.43	33.5627
EEJR0150a.2II	cKOGAP45	DMSO	54.11	15.3247
EEJR0150a.2III	cKOGAP45	DMSO	102.35	36.5478
EEJR0150a.2IV	cKOGAP45	DMSO	142.31	41.5335
EEJR0150a.3I	cKOGAP45	DMSO	29.34	16.7531
EEJR0150a.3II	cKOGAP45	DMSO	74.68	15.3306
EEJR0150dI	cKOGAP45	DMSO	98.21	34.9268
EEJR0150dII	cKOGAP45	DMSO	161.28	28.9565
EEJR0150dIII	cKOGAP45	DMSO	178.16	24.6188
EEJR0150fI	cKOGAP45	DMSO	34.29	39.1905
EEJR0150fII	cKOGAP45	DMSO	45.5	15.35
EEJR0150fIII	cKOGAP45	DMSO	140.37	34.9677
EEJR0150g	cKOGAP45	DMSO	20.9	48.4612
EEJR0150g.2	cKOGAP45	DMSO	135.01	46.5289
EEJR0150g.2II.x	cKOGAP45	DMSO	157.4	34.4403
EEJR0150g.2III	cKOGAP45	DMSO	178.9	9.01971
EEJR0150hI	cKOGAP45	DMSO	32.33	83.8103
EEJR0150hII	cKOGAP45	DMSO	47.61	58.7595
EEJR0150hIII	cKOGAP45	DMSO	55.01	49.6794
EEJR0150hIV	cKOGAP45	DMSO	74.29	31.0153
EEJR0150hV	cKOGAP45	DMSO	90.48	25.6716
EEJR0150iI	cKOGAP45	DMSO	57.91	38.8616
EEJR0150iII	cKOGAP45	DMSO	170.85	60.5264
