# Supplementary material for: Application of optical tweezer technology reveals that PfEBA and PfRH ligands, not PfMSP1, play a central role in Plasmodium falciparum merozoite-erythrocyte attachment
Source: PLoS Pathog. 2024 Sep 23;20(9):e1012041. doi: 10.1371/journal.ppat.1012041 (PMC11449297; doi:10.1371/journal.ppat.1012041)
Supplement: S3 Data — (XLSX) [file ppat.1012041.s020.xlsx]

## Sheet: Summary Detachment forces pN
	1	2	3	4	5	6	7	8	9	10	11	12	13	14	15	16	17	18	19	20	21	22	23	24	25	26	27	28	29	30	31	32	33	34	35	36	37	38	39	40	41	42	43	44	45	46	47	48	49
cKOAMA1 x	45.5383	15.2527	11.4075	68.5712	34.5162	-1.80589	38.1319	15.35	7.35393	32.7862	0.289954	30.0093	5.27171	1.24544	14.8382	15.0095	25.4712	24.5235	13.5889	27.8122	26.9365	29.9081	17.7125	34.2282	21.4274	21.6298	9.75724	6.01509
cKOAMA1 y	30.6514	30.597	45.6979	39.0348	37.7018	11.7733	38.1299	13.3788	24.1109	18.5395	4.94284	20.3299	29.4157	22.4354	17.839	52.8475	21.0888	28.4447	18.7945	28.902	22.2467	43.2537	11.1019	40.0098	8.16347	24.8874	13.6706	14.4685
cKOAMA1 mean	38.0949	22.9249	28.5527	53.803	36.109	4.98371	38.1309	14.3644	15.7324	25.6629	2.6164	25.1696	17.3437	11.8404	16.3386	33.9285	23.28	26.4841	16.1917	28.3571	24.5916	36.5809	14.4072	37.119	14.7954	23.2586	11.7139	10.2418
cKOAMA1 single	57.5062	27.9115	60.8748	30.6845	18.5181	56.4749	26.2146	25.6113	12.1177	30.4919	51.2051	35.5943	53.1783	33.4459	13.3106	14.1649	28.4622	39.8755	48.0681	43.0008	31.533	71.7918	30.7059	29.8477	44.0282	14.846	4.16639	37.3807	19.8297	29.1141	33.7903	34.1348	13.4508	11.4172	11.1739	48.8913	2.9696	11.9621	7.35393	18.2924	22.8947	37.4741	6.47629	25.3914	33.8701
cKOMSP1 x	31.6867	-8.31137	10.0297	21.7641	2.99684	14.1299	-17.7086	19.0241	5.0849	35.8823	27.8998	29.8419	19.8258	32.6286	30.9025	54.2156	71.6848	30.1182	30.4802	36.5537	15.8307	17.2318	33.1832	39.7218	40.7531	35.4542	21.5169	20.4641	34.1114	51.892	30.0891
cKOMSP1 y	41.3506	13.3029	3.7441	41.4459	21.2328	12.3279	11.7422	4.26369	13.0071	47.1243	36.3707	37.5422	20.3921	28.8203	42.1834	44.9993	13.3865	31.2022	32.36	35.9523	32.4612	28.7016	29.6707	53.1725	45.0713	35.5748	17.0839	29.153	20.8942	25.5121	24.1265
cKOMSP1 mean	36.5186	2.49574	6.88689	31.605	12.1148	13.2289	-2.98322	11.6439	9.04598	41.5033	32.1353	33.6921	20.109	30.7244	36.543	49.6074	42.5357	30.6602	31.4201	36.253	24.146	22.9667	31.4269	46.4471	42.9122	35.5145	19.3004	24.8086	27.5028	38.702	27.1078
cKOMSP1 single	29.406	35.0008	33.8273	16.4301	51.065	65.5432	48.2705	61.9898	16.9205	22.6748	23.4512	6.63975	17.9947	32.2491	5.78351	31.1827	73.7067	14.2914	14.2253	36.6393	26.1231	33.621
cKOGAP45 x	9.98103	15.7295	45.8555	30.2331	22.2369	21.1491	45.8555	26.0783	25.191	23.2294	21.6843	34.5804	34.4676	24.1518	12.0146	18.6544	32.4904	27.8239	30.381	35.606	37.2893	34.4403
cKOGAP45 y	38.0268	16.4846	28.4252	18.7555	22.414	13.984	33.9811	24.0993	26.3021	28.1703	30.9998	41.2863	22.0209	3.12138	29.1861	12.0224	19.6896	31.6439	50.3138	23.9144	31.3598	13.4371
cKOGAP45 mean	24.0039	16.107	37.1404	24.4943	22.3255	17.5665	39.9183	25.0888	25.7466	25.6998	26.342	37.9334	28.2442	13.6366	20.6004	15.3384	26.09	29.7339	40.3474	29.7602	34.3245	23.9387
cKOGAP45 single	61.0188	13.3067	12.4466	25.6133	28.3007	23.6381	17.3389	15.0367	19.8764	36.9565	21.55	14.3926	58.7244	25.1443	46.1085	50.5979	17.2571	30.1552	15.5194	13.8477	45.3399	22.8986	21.3048	39.0718	27.9699	24.6013	4.4291	25.047	28.723	19.8122	53.6259	26.1056	49.5043	45.4916	47.8366	45.9918	35.2207	29.6064	37.9762	40.9049	45.5889	34.3313	23.3948	14.1124	19.425	9.36804	33.5627	15.3247	36.5478
NF54 x	11.3316	43.8531	16.4534	0.84651	13.5169	5.14328	39.5213	22.5152	21.1919	1.98297	36.1606	2.67964	17.3097	9.42059	20.7697	14.6222	15.3734	18.3741
NF54 y	0.920458	31.5486	15.3267	16.7765	15.4979	23.5057	28.3493	21.5247	10.8587	16.1849	23.0971	19.7052	31.6342	13.8575	25.8643	30.9142	25.4654	26.7536
NF54 mean	6.12601	37.7008	15.8901	8.81149	14.5074	14.3245	33.9353	22.02	16.0253	9.08393	29.6288	11.1924	24.4719	11.639	23.317	22.7682	20.4194	22.5639
NF54 single	57.5627	2.04719	47.3579	21.4761	3.81027	12.1158	24.8835	52.6043	45.6532	19.4444	9.40113	49.4128	34.6485	17.1014	41.6425	27.1934	32.5585	45.7563	32.8271	49.9441	33.2318	10.594	20.0847	17.9207	20.18	7.52129	20.6938	25.9071	41.1131	61.5072	22.8402	24.4126	17.0684	15.2294	30.0793	11.2946	16.9477	23.786	35.532	34.9988	14.2175	26.3352	12.6646	37.5208	18.5142	26.8217	15.029	17.0236	30.4199
Remained attached to first RBCs	21.4761	24.8835	19.4444	9.40113	17.1014	27.1934	32.8271	33.2318	20.0847	17.9207	20.18	20.6938	25.9071	41.1131	61.5072	22.8402	17.0684	13.5169	30.0793	16.9477	22.5152	35.532	34.9988	26.3352	12.6646	18.5142	17.0236	30.7059	10.5804	19.497	13.7563	10.3235	51.0922	50.9969	35.2051	15.062	15.3734
Remained attached to Second RBCs	3.81027	45.6532	32.5585	49.9441	10.594	16.4534	39.5213	11.2946	26.8217	15.029	24.2783	28.0866	17.0684	2.67964	19.7052	36.4641	9.53345	37.4488	12.3435	14.6222	18.3741
[truncated: 23 more columns]

## Sheet: NF54
One erythocyte stretched							Two erythocytes stretched
Number	Date	Strain	Force (pN)				Number	Strain	Treatment	X Force (pN)	Y Force (pN)
EEJR0001a	2020.01.17	NF54	57.5627				EEJR0058aI.x	NF54		11.3316	0.920458
EEJR0001c	2020.01.17	NF54	2.04719				EEJR0004aI.x	NF54		43.8531	31.5486
EEJR0001d	2020.01.17	NF54	47.3579				EEJR0068J.2.x	NF54		16.4534	15.3267
EEJR0001f	2020.01.17	NF54	21.4761				EEJR0087d.II.x	NF54		0.84651	16.7765
EEJR0001h	2020.01.17	NF54	3.81027				EEJR0087e.x	NF54		13.5169	15.4979
EEJR0001j	2020.01.17	NF54	12.1158				EEJR0125cI.x	NF54		5.14328	23.5057
EEJR0001o	2020.01.17	NF54	24.8835				EEJR0125eI.x	NF54		39.5213	28.3493
EEJR0003fI	2020.01.22	NF54	52.6043				EEJR0125eV.x	NF54		22.5152	21.5247
EEJR0003fII	2020.01.22	NF54	45.6532				EEJR0128b.1.x	NF54		21.1919	10.8587
EEJR0003fIII	2020.01.22	NF54	19.4444				EEJR0128g.x	NF54		1.98297	16.1849
EEJR0003fIV	2020.01.22	NF54	9.40113				EEJR0132eI.x	NF54		36.1606	23.0971
EEJR0003gI	2020.01.22	NF54	49.4128				EEJR0132fI.x	NF54		2.67964	19.7052
EEJR0003gII	2020.01.22	NF54	34.6485				EEJR0132jI.x	NF54		17.3097	31.6342
EEJR0003gIII	2020.01.22	NF54	17.1014				EEJR0132jII.x	NF54		9.42059	13.8575
EEJR0003h	2020.01.22	NF54	41.6425				EEJR0071aI.x	NF54		20.7697	25.8643
EEJR0004aII	2020.01.24	NF54	27.1934				EEJR0071a II.x	NF54		14.6222	30.9142
EEJ0005cI	2020.01.29	NF54	32.5585				EEJR0071a III.x	NF54		15.3734	25.4654
EEJ0005cII	2020.01.29	NF54	45.7563				EEJR0071b.x	NF54		18.3741	26.7536
EEJ0005dII	2020.01.29	NF54	32.8271
EEJ0005dII	2020.01.29	NF54	49.9441
EEJ0005dIII	2020.01.29	NF54	33.2318
EEJ0005dIV	2020.01.29	NF54	10.594
EEJR0006aI	2020.01.31	NF54	20.0847
EEJR0006aII	2020.01.31	NF54	17.9207
EEJR0058aII	2021.05.11	NF54	20.18
EEJR0057i.I	2021.05.11	NF54	7.52129
EEJR0057i.II	2021.05.11	NF54	20.6938
EEJR0087a.I	2021.12.02	NF54	25.9071
EEJR0087a.II	2021.12.02	NF54	41.1131
EEJR0087a.III	2021.12.02	NF54	61.5072
EEJR0087a.IV	2021.12.02	NF54	22.8402
EEJR0087b.I	2021.12.02	NF54	24.4126
EEJR0087b.II	2021.12.02	NF54	17.0684
EEJR0087d.I	2021.12.02	NF54	15.2294
EEJR0125eII	2022.10.07	NF54	30.0793
EEJR0125eIII	2022.10.07	NF54	11.2946
EEJR0125eIV	2022.10.07	NF54	16.9477
EEJR0125gI	2022.10.07	NF54	23.786
EEJR0125gII	2022.10.07	NF54	35.532
EEJR0125gIII	2022.10.07	NF54	34.9988
EEJR0125iI	2022.10.07	NF54	14.2175
EEJR0125iVI	2022.10.07	NF54	26.3352
EEJR0125iV	2022.10.07	NF54	12.6646
EEJR0128a	2022.09.29	NF54	37.5208
EEJR0132aI	2022.09.21	NF54	18.5142
EEJR0132aII	2022.09.21	NF54	26.8217
EEJR0132aIII	2022.09.21	NF54	15.029
EEJR0132aIV	2022.09.21	NF54	17.0236
EEJR0132cI	2022.09.21	NF54	30.4199
EEJR0132cII	2022.09.21	NF54	30.7059
EEJR0132cIII	2022.09.21	NF54	24.2783
EEJR0132cIV	2022.09.21	NF54	10.5804
EEJR0132cV	2022.09.21	NF54	19.497
EEJR0132cVIIII	2022.09.21	NF54	15.0095
EEJR0132cVI	2022.09.21	NF54	13.7563
EEJR0132cVII	2022.09.21	NF54	10.3235
EEJR0132cVIII	2022.09.21	NF54	28.0866
EEJR0132dI	2022.09.21	NF54	12.1839
EEJR0132dII	2022.09.21	NF54	17.0684
EEJR0132fII	2022.09.21	NF54	36.4641
EEJR0132fIII	2022.09.21	NF54	9.53345
EEJR0132fIV	2022.09.21	NF54	51.0922
EEJR0132fV	2022.09.21	NF54	50.9969
EEJR0132fVI	2022.09.21	NF54	37.4488
EEJR0132hI	2022.09.21	NF54	35.2051

## Sheet: cKOAMA1 DMSO
One erythroycte stretched							Two erythrocytes stretched
Number	Strain	Treatment	Force pN				Number	Strain	Treatment	X Force pN	Y Force pN
EEJR0120b.I	cKOAMA1	DMSO	57.5062				EEJR0119aI.x	cKOAMA1	DMSO	45.5383	30.6514
EEJR0120b.II	cKOAMA1	DMSO	27.9115				EEJR0119aII.x	cKOAMA1	DMSO	15.2527	30.597
EEJR0120b.III	cKOAMA1	DMSO	60.8748				EEJR0119aIII.x	cKOAMA1	DMSO	11.4075	45.6979
EEJR0120b.IV	cKOAMA1	DMSO	30.6845				EEJR0119aIV.x	cKOAMA1	DMSO	68.5712	39.0348
EEJR0120b.IV	cKOAMA1	DMSO	18.5181				EEJR0119bI.x	cKOAMA1	DMSO	34.5162	37.7018
EEJR0120c	cKOAMA1	DMSO	56.4749				EEJR0119bII.x	cKOAMA1	DMSO	-1.80589	11.7733
EEJR0120dII	cKOAMA1	DMSO	26.2146				EEJR0119d.x	cKOAMA1	DMSO	38.1319	38.1299
EEJR0120eI	cKOAMA1	DMSO	25.6113				EEJR0119eI.x	cKOAMA1	DMSO	15.35	13.3788
EEJR0120eII	cKOAMA1	DMSO	12.1177				EEJR0119eII.x	cKOAMA1	DMSO	7.35393	24.1109
EEJR0120fI	cKOAMA1	DMSO	30.4919				EEJR0119eII.x	cKOAMA1	DMSO	32.7862	18.5395
EEJR0120fII	cKOAMA1	DMSO	51.2051				EEJR0119f.Ix	cKOAMA1	DMSO	0.289954	4.94284
EEJR0120g	cKOAMA1	DMSO	35.5943				EEJR0119fII.x	cKOAMA1	DMSO	30.0093	20.3299
EEJR0120h	cKOAMA1	DMSO	53.1783				EEJR0119gI.x	cKOAMA1	DMSO	5.27171	29.4157
EEJR0120h	cKOAMA1	DMSO	33.4459				EEJR0119gII.x	cKOAMA1	DMSO	1.24544	22.4354
EEJR0120h	cKOAMA1	DMSO	13.3106				EEJR0119gIII.x	cKOAMA1	DMSO	14.8382	17.839
EEJR0120h	cKOAMA1	DMSO	14.1649				EEJR0119gIV.x	cKOAMA1	DMSO	15.0095	52.8475
EEJR0120i	cKOAMA1	DMSO	28.4622				EEJR0120cI.x	cKOAMA1	DMSO	25.4712	21.0888
EEJR0120jI	cKOAMA1	DMSO	39.8755				EEJR0120dI.x	cKOAMA1	DMSO	24.5235	28.4447
EEJR0120jII	cKOAMA1	DMSO	48.0681				EEJR0120dIII.x	cKOAMA1	DMSO	13.5889	18.7945
EEJR0120jIII	cKOAMA1	DMSO	43.0008				EEJR0120dIV.x	cKOAMA1	DMSO	27.8122	28.902
EEJR0120jIV	cKOAMA1	DMSO	31.533				EEJR0120fIII.x	cKOAMA1	DMSO	26.9365	22.2467
EEJR0120jV	cKOAMA1	DMSO	71.7918				EEJR0120gI.x	cKOAMA1	DMSO	29.9081	43.2537
EEJR0120jVI	cKOAMA1	DMSO	30.7059				EEJR0120iI.x	cKOAMA1	DMSO	17.7125	11.1019
EEJR0120jVII	cKOAMA1	DMSO	29.8477				EEJR0121aI.x	cKOAMA1	DMSO	34.2282	40.0098
EEJR0120jVIII	cKOAMA1	DMSO	44.0282				EEJR0121aII.x	cKOAMA1	DMSO	21.4274	8.16347
EEJR0121bI	cKOAMA1	DMSO	14.846				EEJR0121eVI.x	cKOAMA1	DMSO	21.6298	24.8874
EEJR0121bII	cKOAMA1	DMSO	4.16639				EEJR0121gII.x	cKOAMA1	DMSO	9.75724	13.6706
EEJR0121cI	cKOAMA1	DMSO	37.3807				EEJR0121jI.x	cKOAMA1	DMSO	6.01509	14.4685
EEJR0121cII	cKOAMA1	DMSO	19.8297
EEJR0121cIII	cKOAMA1	DMSO	29.1141
EEJR0121eI	cKOAMA1	DMSO	33.7903
EEJR0121eII	cKOAMA1	DMSO	34.1348
EEJR0121eIII	cKOAMA1	DMSO	13.4508
EEJR0121eIV	cKOAMA1	DMSO	11.4172
EEJR0121eV	cKOAMA1	DMSO	11.1739
EEJR0121eVII	cKOAMA1	DMSO	48.8913
EEJR0121fI	cKOAMA1	DMSO	2.9696
EEJR0121fII	cKOAMA1	DMSO	11.9621
EEJR0121gI	cKOAMA1	DMSO	7.35393
EEJR0121gIII	cKOAMA1	DMSO	18.2924
EEJR0121jII	cKOAMA1	DMSO	22.8947
EEJR0121jIII	cKOAMA1	DMSO	37.4741
EEJR0121jIV	cKOAMA1	DMSO	6.47629
EEJR0121jV	cKOAMA1	DMSO	25.3914
EEJR0121jVI	cKOAMA1	DMSO	33.8701

## Sheet: cKOMSP1 DMSO
							Two erythrocytes stretched
Number	Strain	Treatment	Force pN				Number	Strain	Treatment	X Force pN	Y Force pN
EEJR0144d.2I	cKOMSP1 B	DMSO	29.406				EEJR0144d.1x	cKOMSP1 B	DMSO	31.6867	41.3506
EEJR0144d.2II	cKOMSP1 B	DMSO	35.0008				EEJR0144d.2V.x	cKOMSP1 B	DMSO	-8.31137	13.3029
EEJR0144d.2III	cKOMSP1 B	DMSO	33.8273				EEJR0144e.x	cKOMSP1 B	DMSO	10.0297	3.7441
EEJR0144d.2IV	cKOMSP1 B	DMSO	16.4301				EEJR0144j.x	cKOMSP1 B	DMSO	21.7641	41.4459
EEJR0144gI	cKOMSP1 B	DMSO	51.065				EEJR0146aII.x	cKOMSP1 B	DMSO	2.99684	21.2328
EEJR0144gII	cKOMSP1 B	DMSO	65.5432				EEJR0146cII.x	cKOMSP1 B	DMSO	14.1299	12.3279
EEJR0144gIII	cKOMSP1 B	DMSO	48.2705				EEJR0146dII.x	cKOMSP1 B	DMSO	-17.7086	11.7422
EEJR0144gIV	cKOMSP1 B	DMSO	61.9898				EEJR0149aI.x	cKOMSP1 B	DMSO	19.0241	4.26369
EEJR0144k	cKOMSP1 B	DMSO	16.9205				EEJR0149aII.x	cKOMSP1 B	DMSO	5.0849	13.0071
EEJR0144k	cKOMSP1 B	DMSO	22.6748				EEJR0149aIII.x	cKOMSP1 B	DMSO	35.8823	47.1243
EEJR0146aI	cKOMSP1 B	DMSO	23.4512				EEJR0149cI.x	cKOMSP1 B	DMSO	27.8998	36.3707
EEJR0146aIII	cKOMSP1 B	DMSO	6.63975				EEJR0149cII.x	cKOMSP1 B	DMSO	29.8419	37.5422
EEJR0146cI	cKOMSP1 B	DMSO	17.9947				EEJR0149cIV.x	cKOMSP1 B	DMSO	19.8258	20.3921
EEJR0146cIII	cKOMSP1 B	DMSO	32.2491				EEJR0149dI.x	cKOMSP1 B	DMSO	32.6286	28.8203
EEJR0146cIV	cKOMSP1 B	DMSO	5.78351				EEJR0149fI.x	cKOMSP1 B	DMSO	30.9025	42.1834
EEJR0146dI	cKOMSP1 B	DMSO	31.1827				EEJR0149fII.x	cKOMSP1 B	DMSO	54.2156	44.9993
EEJR0146f	cKOMSP1 B	DMSO	73.7067				EEJR0149fIII.x	cKOMSP1 B	DMSO	71.6848	13.3865
EEJR0149dII	cKOMSP1 B	DMSO	14.2914				EEJR0149jI.x	cKOMSP1 B	DMSO	30.1182	31.2022
EEJR0149g.1	cKOMSP1 B	DMSO	14.2253				EEJR0149jIII.x	cKOMSP1 B	DMSO	30.4802	32.36
EEJR0149jII	cKOMSP1 B	DMSO	36.6393				EEJR0149jIV.x	cKOMSP1 B	DMSO	36.5537	35.9523
EEJR0151dII	cKOMSP1	DMSO	26.1231				EEJR0149jV.x	cKOMSP1 B	DMSO	15.8307	32.4612
EEJR0151dV	cKOMSP1	DMSO	33.621				EEJR0149jVI.x	cKOMSP1 B	DMSO	17.2318	28.7016
							EEJR0149jVII.x	cKOMSP1 B	DMSO	33.1832	29.6707
							EEJR0149k.x	cKOMSP1 B	DMSO	39.7218	53.1725
							EEJR0151aI.x	cKOMSP1	DMSO	40.7531	45.0713
							EEJR0151aII.x	cKOMSP1	DMSO	35.4542	35.5748
							EEJR0151b.2I.x	cKOMSP1	DMSO	21.5169	17.0839
							EEJR0151dI.x	cKOMSP1	DMSO	20.4641	29.153
							EEJR0151dIII.x	cKOMSP1	DMSO	34.1114	20.8942
							EEJR0151dIV.x	cKOMSP1	DMSO	51.892	25.5121
							EEJR0151dVI.x	cKOMSP1	DMSO	30.0891	24.1265

## Sheet: cKOGAP45
One erythroycte stretched								Two erythrocytes stretched
Number	Date	Strain	Treatment	Force pN				Number	Strain	Treatment	X Force pN	Y Force pN
EJR0145c.3	2023.02.05	cKOGAP45	DMSO	61.0188				EJR0145c.1I.x	cKOGAP45	DMSO	9.98103	38.0268
EJR0145dI	2023.02.06	cKOGAP45	DMSO	13.3067				EJR0145c.2II.x	cKOGAP45	DMSO	15.7295	16.4846
EJR0145dIII	2023.02.06	cKOGAP45	DMSO	12.4466				EJR0145dII.x	cKOGAP45	DMSO	45.8555	28.4252
EJR0145fI	2023.02.08	cKOGAP45	DMSO	25.6133				EJR0145eI.x	cKOGAP45	DMSO	30.2331	18.7555
EJR0145gI	2023.02.09	cKOGAP45	DMSO	28.3007				EJR0145eII.x	cKOGAP45	DMSO	22.2369	22.414
EJR0145gII	2023.02.09	cKOGAP45	DMSO	23.6381				EJR0145fII.x	cKOGAP45	DMSO	21.1491	13.984
EJR0145gIII	2023.02.09	cKOGAP45	DMSO	17.3389				EEJR0148aII.x	cKOGAP45	DMSO	45.8555	33.9811
EJR0145gIV	2023.02.09	cKOGAP45	DMSO	15.0367				EEJR0148bI.x	cKOGAP45	DMSO	26.0783	24.0993
EJR0145gV	2023.02.09	cKOGAP45	DMSO	19.8764				EEJR0148bV.x	cKOGAP45	DMSO	25.191	26.3021
EJR0145h	2023.02.10	cKOGAP45	DMSO	36.9565				EEJR0148b2I.x	cKOGAP45	DMSO	23.2294	28.1703
EEJR0148bII	2023.02.17	cKOGAP45	DMSO	21.55				EEJR0148b3IV.x	cKOGAP45	DMSO	21.6843	30.9998
EEJR0148bIII	2023.02.17	cKOGAP45	DMSO	14.3926				EEJR0148cI.x	cKOGAP45	DMSO	34.5804	41.2863
EEJR0148bIV	2023.02.17	cKOGAP45	DMSO	58.7244				EEJR0148cII.x	cKOGAP45	DMSO	34.4676	22.0209
EEJR0148bVI	2023.02.17	cKOGAP45	DMSO	25.1443				EEJR0148c2IV.x	cKOGAP45	DMSO	24.1518	3.12138
EEJR0148b3I	2023.02.17	cKOGAP45	DMSO	46.1085				EEJR0148dI.x	cKOGAP45	DMSO	12.0146	29.1861
EEJR0148b3II	2023.02.17	cKOGAP45	DMSO	50.5979				EEJR0148dII.x	cKOGAP45	DMSO	18.6544	12.0224
EEJR0148b3III	2023.02.17	cKOGAP45	DMSO	17.2571				EEJR0148eI.x	cKOGAP45	DMSO	32.4904	19.6896
EEJR0148c2I	2023.02.17	cKOGAP45	DMSO	30.1552				EEJR0148eII.x	cKOGAP45	DMSO	27.8239	31.6439
EEJR0148c2II	2023.02.17	cKOGAP45	DMSO	15.5194				EEJR0148fI.x	cKOGAP45	DMSO	30.381	50.3138
EEJR0148c2III	2023.02.17	cKOGAP45	DMSO	13.8477				EEJR0148fIV.x	cKOGAP45	DMSO	35.606	23.9144
EEJR0148dIII	2023.02.17	cKOGAP45	DMSO	45.3399				EEJR0148hIII.x	cKOGAP45	DMSO	37.2893	31.3598
EEJR0148e2I	2023.02.17	cKOGAP45	DMSO	22.8986				EEJR0150g.2II.x	cKOGAP45	DMSO	34.4403	13.4371
EEJR0148e2II	2023.02.17	cKOGAP45	DMSO	21.3048
EEJR0148e2III	2023.02.17	cKOGAP45	DMSO	39.0718
EEJR0148e2IV	2023.02.17	cKOGAP45	DMSO	27.9699
EEJR0148fII	2023.02.17	cKOGAP45	DMSO	24.6013
EEJR0148fV	2023.02.17	cKOGAP45	DMSO	4.4291
EEJR0148fVI	2023.02.17	cKOGAP45	DMSO	25.047
EEJR0148fVII	2023.02.17	cKOGAP45	DMSO	28.723
EEJR0148gI	2023.02.17	cKOGAP45	DMSO	19.8122
EEJR0148gII	2023.02.17	cKOGAP45	DMSO	53.6259
EEJR0148gIII	2023.02.17	cKOGAP45	DMSO	26.1056
EEJR0148gIV	2023.02.17	cKOGAP45	DMSO	49.5043
EEJR0148gV	2023.02.17	cKOGAP45	DMSO	45.4916
EEJR0148gVI	2023.02.17	cKOGAP45	DMSO	47.8366
EEJR0148gVII	2023.02.17	cKOGAP45	DMSO	45.9918
EEJR0148gVIII	2023.02.17	cKOGAP45	DMSO	35.2207
EEJR0148gVIIII	2023.02.17	cKOGAP45	DMSO	29.6064
EEJR0148gX	2023.02.17	cKOGAP45	DMSO	37.9762
EEJR0148hI	2023.02.17	cKOGAP45	DMSO	40.9049
EEJR0148hII	2023.02.17	cKOGAP45	DMSO	45.5889
EEJR0148hIV	2023.02.17	cKOGAP45	DMSO	34.3313
EEJR0148hV	2023.02.17	cKOGAP45	DMSO	23.3948
EEJR0148hVI	2023.02.17	cKOGAP45	DMSO	14.1124
EEJR0150aI	2023.02.17	cKOGAP45	DMSO	19.425
EEJR0150aII	2023.02.17	cKOGAP45	DMSO	9.36804
EEJR0150a.2I	2023.02.17	cKOGAP45	DMSO	33.5627
EEJR0150a.2II	2023.02.17	cKOGAP45	DMSO	15.3247
EEJR0150a.2III	2023.02.17	cKOGAP45	DMSO	36.5478
EEJR0150a.2IV	2023.02.17	cKOGAP45	DMSO	41.5335
EEJR0150a.3I	2023.02.17	cKOGAP45	DMSO	16.7531
EEJR0150a.3II	2023.02.17	cKOGAP45	DMSO	15.3306
EEJR0150dI	2023.02.17	cKOGAP45	DMSO	34.9268
EEJR0150dII	2023.02.17	cKOGAP45	DMSO	28.9565
EEJR0150dIII	2023.02.17	cKOGAP45	DMSO	24.6188
EEJR0150eI	2023.02.17	cKOGAP45	DMSO	65.9752
EEJR0150eII	2023.02.17	cKOGAP45	DMSO	10.4247
EEJR0150eIII	2023.02.17	cKOGAP45	DMSO	34.1465
EEJR0150eIV	2023.02.17	cKOGAP45	DMSO	39.2197
EEJR0150fI	2023.02.17	cKOGAP45	DMSO	39.1905
EEJR0150fII	2023.02.17	cKOGAP45	DMSO	15.35
EEJR0150fIII	2023.02.17	cKOGAP45	DMSO	34.9677
EEJR0150g	2023.02.17	cKOGAP45	DMSO	48.4612
EEJR0150g.2	2023.02.17	cKOGAP45	DMSO	46.5289
EEJR0150g.2III	2023.02.17	cKOGAP45	DMSO	9.01971
EEJR0150hI	2023.02.17	cKOGAP45	DMSO	83.8103
EEJR0150hII	2023.02.17	cKOGAP45	DMSO	58.7595
EEJR0150hIII	2023.02.17	cKOGAP45	DMSO	49.6794
EEJR0150hIV	2023.02.17	cKOGAP45	DMSO	31.0153
EEJR0150hV	2023.02.17	cKOGAP45	DMSO	25.6716
EEJR0150iI	2023.02.17	cKOGAP45	DMSO	38.8616
EEJR0150iII	2023.02.17	cKOGAP45	DMSO	60.5264
