# Supplementary material for: Application of optical tweezer technology reveals that PfEBA and PfRH ligands, not PfMSP1, play a central role in Plasmodium falciparum merozoite-erythrocyte attachment
Source: PLoS Pathog. 2024 Sep 23;20(9):e1012041. doi: 10.1371/journal.ppat.1012041 (PMC11449297; doi:10.1371/journal.ppat.1012041)
Supplement: S4 Data — (XLSX) [file ppat.1012041.s021.xlsx]

## Sheet: Line NF54
	Merozoite remained attached to the First RBC it attached to	Merozoite remained attached to the second RBC it attached to
	21.4761	3.81027
	24.8835	45.6532
	19.4444	32.5585
	9.40113	49.9441
	17.1014	10.594
	27.1934	16.4534
	32.8271	39.5213
	33.2318	11.2946
	20.0847	26.8217
	17.9207	15.029
	20.18	24.2783
	20.6938	28.0866
	25.9071	17.0684
	41.1131	2.67964
	61.5072	19.7052
	22.8402	36.4641
	17.0684	9.53345
	13.5169	37.4488
	30.0793	12.3435
	16.9477	14.6222
	22.5152	18.3741
	35.532
	34.9988
	26.3352
	12.6646
	18.5142
	17.0236
	30.7059
	10.5804
	19.497
	13.7563
	10.3235
	51.0922
	50.9969
	35.2051
	15.062
	15.3734
Mean	24.6917	22.4897
SEM	1.97966	2.9444
