# Supplementary material for: Application of optical tweezer technology reveals that PfEBA and PfRH ligands, not PfMSP1, play a central role in Plasmodium falciparum merozoite-erythrocyte attachment
Source: PLoS Pathog. 2024 Sep 23;20(9):e1012041. doi: 10.1371/journal.ppat.1012041 (PMC11449297; doi:10.1371/journal.ppat.1012041)
Supplement: S5 Data — (XLSX) [file ppat.1012041.s022.xlsx]

## Sheet: NF54
Concentration	Antibody	Antibody code	Invasion efficiency (%)	SEM
0	Anti-GYPC	BRIC 4	100
0.5	Anti-GYPC	BRIC 4	116.786	7.8179
1	Anti-GYPC	BRIC 4	94.6709	6.46917
2.5	Anti-GYPC	BRIC 4	96.6725	3.21087
5	Anti-GYPC	BRIC 4	110.251	5.88989
10	Anti-GYPC	BRIC 4	88.976	7.20545
0	Anti-CR1	ab25	100
0.5	Anti-CR1	ab25	115.449	7.24747
1	Anti-CR1	ab25	111.497	6.34754
2.5	Anti-CR1	ab25	111.674	0.88565
5	Anti-CR1	ab25	114.074	2.68493
10	Anti-CR1	ab25	108.681	4.55003
0	Anti-GYPA	BRIC 256	100
0.5	Anti-GYPA	BRIC 256	90.9856	2.78658
1	Anti-GYPA	BRIC 256	76.7307	19.8348
2.5	Anti-GYPA	BRIC 256	80.429	5.3817
5	Anti-GYPA	BRIC 256	70.6789	4.73899
10	Anti-GYPA	BRIC 256	55.5413	7.38186
0	Anti-Basigin	Anti-CD147	100
0.5	Anti-Basigin	Anti-CD147	46.8493	8.71643
1	Anti-Basigin	Anti-CD147	33.6194	3.62423
2.5	Anti-Basigin	Anti-CD147	29.024	2.47601
5	Anti-Basigin	Anti-CD147	21.2136	6.07388
10	Anti-Basigin	Anti-CD147	22.9706	3.63661
0	R1		100
2.5	R1		72.0267	7.6299
5	R1		51.861	10.8834
10	R1		36.8817	3.43232
20	R1		26.7027	2.70257
40	R1		25.4231	5.68408

## Sheet: Organised by day
				EEJR0030	EEJR033	EEJR0040	EEJR0047	EEJR0052	EEJR0091	EEJR0092
				2020.12.04	2021.01.22	2021.02.02	2021.03.05	2021.03.19	2022.01.31	2022.02.03	Mean	standard error on the mean						BRIC 4	ab96680
		Anti-GYPC	0.1	99.8421													Anti-GYPC	Anti-GYPC	CD55	CR1	GYPA	CD147
		(caused RBC to aggregate)	0.5	110.009	104.877						107.443	2.56619				0	100	100	100	100	100	100
			1	107.61	110.275						108.942	1.33266				0.5	107.443	116.786	110.524	115.449	99.7128	46.8493
			2.5		101.501						101.501					1	108.942	94.6709	112.366	111.497	115.478	33.6194
			5	84.3069	138.634						111.47	27.1636				2.5	101.501	96.6725	107.051	111.674	75.9797	29.024
			10	99.2106	146.156						122.683	23.4726				5	111.47	110.251	102.182	114.074	78.2988	21.2136
																10	122.683	88.976	82.1208	108.681	80.1272	22.9706
		Anti-GYPC	0.1
		BRIC 4	0.5				108.969	124.604			116.786	7.8179
			1				101.14	88.2017			94.6709	6.46917
			2.5				99.8834	93.4617			96.6725	3.21087
			5				104.361	116.141			110.251	5.88989
			10				96.1814	81.7705			88.976	7.20545
							new lot
		CD55	0.1	131.86							131.86
		ab96680	0.5	116.198	111.961		103.412				110.524	3.76046
			1	116.325	112.828		107.945				112.366	2.43003
			2.5		110.426		103.676				107.051	3.3753
			5	108.494	104.108		93.9435				102.182	4.30932
			10	88.7275	87.7069		69.928				82.1208	6.1035
							new lot
		CR1	0.1	106.157							106.157
		ab25	0.5	129.902	107.268		109.178				115.449	7.24747
			1	123.398	101.718		109.375				111.497	6.34754
			2.5		110.788		112.559				111.674	0.88565
			5	119.166	110.052		113.005				114.074	2.68493
			10	117.777	103.891		104.376				108.681	4.55003
		CD147	0.1	129.776							129.776
		ab119114	0.5	43.3849	63.3777			33.7853			46.8493	8.71643
			1	26.3972	37.7644			36.6966			33.6194	3.62423
			2.5		26.548			31.5			29.024	2.47601
			5	18.6296	32.7851			12.2261			21.2136	6.07388
			10	15.7247	26.0488			27.1384			22.9706	3.63661
		GYPA	0.1	94.348							94.348
		BRIC 256	0.5	91.6325	88.3415			99.7128	82.6668	92.5745	90.9856	2.78658
			1	0.103	88.1446			115.478	87.2544	92.6735	76.7307	19.8348
			2.5		95.1546			75.9797	80.6813	69.9006	80.429	5.3817
			5	78.3075	78.6443			78.2988	59.0026	59.1413	70.6789	4.73899
			10	60.12	56.0504			80.1272	44.1601	37.2488	55.5413	7.38186
		Heparin	0.025						40.9862	55.4174	48.2018	7.2156
			0.05					44.0286	16.7024	13.4011	24.7107	9.70586
			0.1					20.6695	5.07137	4.28478	10.0085	5.33531
			0.2			88.9818		43.9992	0.49965	2.57187	15.6902	20.8826
			0.4						0.391792	1.71759	1.05469	0.662901
		Neuraminidase							64.3961	55.9009
		66.7mU/ml
		Anti-CR1	1 in 320						98.8979		98.8979
		ABIN3215212	1 in 160						98.669		98.669
		Untreated	1 in 80						104.574		104.574
			1 in 40						101.61		101.61
			1 in 20						102.748	95.7523	99.2504	3.4981
			1 in 10							102.667	102.667
			0						100	100	100	5.77009e-06
		Neuraminidase treated	1 in 320						96.9839		96.9839
		(as fraction of invasion into untreated neuramindase)	1 in 160						85.569		85.569
			1 in 80						93.9174		93.9174
			1 in 40						93.2063		93.2063
			1 in 20						95.0245	96.1679	95.5962	0.571737
			1 in 10							94.7286	94.7286
			0						100	100	100	3.81161e-06
		Neuraminidase treated	1 in 320						58.3137		58.3137	#DIV/0!
		(as fraction of invasion into untreated RBCs)	1 in 160						51.4503		51.4503	#DIV/0!					60.1273
			1 in 80						56.4699		56.4699	#DIV/0!					57.1356
			1 in 40						56.0424	51.7366	53.8895	2.1529					56.0424
			1 in 20						57.1356	50.9623	54.0489	3.08666					56.4699
			1 in 10							53.7982	53.7982	#DIV/0!					51.4503
			0						60.1273		60.1273	#DIV/0!					58.3137
		R1 peptide	0		100	100	100				100	0
			2.5		75.1461	57.5306	83.4033				72.0267	7.6299
			5		46.725	36.1106	72.7473				51.861	10.8834
			10		40.6444	30.028	39.9727				36.8817	3.43232
			20		27.5066	30.9296	21.6718				26.7027	2.70257
			40		27.7474	14.6239	33.8981				25.4231	5.68408
			80				31.5241				31.5241	#DIV/0!
						*Viola helped this one
