# Supplementary material for: Application of optical tweezer technology reveals that PfEBA and PfRH ligands, not PfMSP1, play a central role in Plasmodium falciparum merozoite-erythrocyte attachment
Source: PLoS Pathog. 2024 Sep 23;20(9):e1012041. doi: 10.1371/journal.ppat.1012041 (PMC11449297; doi:10.1371/journal.ppat.1012041)
Supplement: S6 Data — (XLSX) [file ppat.1012041.s023.xlsx]

## Sheet: Overall
	1	2	3	4	5	6	7	8	9	10	11	12	13	14	15	16	17	18	19	20	21	22	23	24	25	26	27	28	29	30	31	32	33	34	35	36	37	38	39	40	41	42	43	44	45	46	47	48	49
NF54	11.3316	20.18	57.5627	2.04719	47.3579	21.4761	3.81027	12.1158	24.8835	52.6043	45.6532	19.4444	9.40113	49.4128	34.6485	17.1014	41.6425	43.8531	27.1934	32.5585	45.7563	32.8271	49.9441	33.2318	10.594	20.0847	17.9207	16.4534
3D7 (viola)	39.2	22.13	35.27	24.6	57.2	39.62	56.11	42.13	63.34	51	37.2	38.85	53.23	31.9	32.47	20.35	70.48	27.285	37.388	35.24	78.28
Glut	78.1533	31.4649	47.8327	42.1309	82.2321	25.8234	54.8675	1.17344	9.35442	11.8803	5.09657	11.8472	47.315	39.568	52.1937	10.8314	2.6271	9.87206	11.9796	11.8278	2.93457
CD147	16.6558	8.56435	26.7283	28.7171	56.973	16.4632	56.5157	9.30577	32.4009	34.703	24.8757	41.7592	36.7269	38.1455	18.919	32.7084	46.1416	14.3517	33.2766	35.5612	10.308	64.0857	17.5879	6.97836	10.9015	8.80565	22.1358	52.0886	41.8507	60.3046	51.7441
CD55	19.2596	1.74751	6.68451	33.6639	45.3943	8.98274
GYPA	12.6432	2.34493	9.69108	10.5006	12.1177	11.5456	15.5077	24.2258	15.496
Heparin 50	21.2484	29.1744	38.3673	32.9828
3D7 (emma)	72.6344	42.2107	35.4483	56.7629	23.243	25.9129	45.12	22.6242	27.063	44.0613	31.2314	48.0176	10.5162	52.8144	46.5892	40.9672	41.4965	28.5537	40.2083	32.1732	21.0946	24.5585	12.9681
R1 20uM	15.1029	73.5841	44.0555	10.74	26.0783	17.117	78.9667	45.5442	49.1287	8.60716	29.1861	14.5016	15.9942	43.5028	23.6069	33.2727	32.578	33.047	19.2109	11.7149	34.0647	49.0995	63.6712	28.3746	68.2793	50.6194	56.8719	10.5376	8.56045	28.5556	23.5038	53.1939	46.1669	16.3211	26.1698	25.7183	29.1589	16.2121	26.9638	31.6906	32.2063
KOEBA140	24.6188	3.13695	13.6687	16.8757	19.4191	20.1372	23.498	29.6493	8.50791	16.6402	26.7847	20.612	12.7988	71.6595	38.4588	33.4887	19.4814
anti-GYPC (report)	16.7278	16.1304	5.08879	25.2104	21.1044	49.66	9.10339	10.7575
anti-GYPC (updated)	16.7278	16.1304	5.08879	25.2104	21.1044	49.66	9.10339	10.7575	37.0577	22.0307	25.5724	28.4953	13.0557	3.42107	36.3085	9.15398	13.5052	11.2518	6.09098	13.2036	32.2258
anti-CR1	31.8599	18.0803	6.71565	4.31039	48.6325	26.0375	21.7504	49.8974	39.1827	22.0229	4.95257	43.2732	0.912674	30.7215	32.1382	36.4272	22.6553
anti-Cr1 a2	8.94771	34.1951	36.0613	30.6106	35.5184	3.04354	30.7585	12.7113	40.2238	34.4598	17.4829	40.2258	52.147
KOEBA181	62.5736	37.0246	20.47	22.8538	22.4491	23.0679	21.9003	15.9572	13.2425	2.22039	6.75457	9.59183	20.3435	26.3936	14.4588	8.86403	27.3608	36.4972	19.4717	23.5661	17.0645	29.7485	13.5013	51.5418	22.9881	18.5357
KORH4	26.5006	51.4912	11.8842	19.6818	5.79908	17.4751	2.15617	21.8302	31.3267	5.44296	24.8991	28.2131	35.462	1.74945	13.2036	18.3391	31.5213	6.83824	21.6298	12.4057	15.3656	18.5668	15.8424
KOEBA75	43.9815	27.8609	26.4578	11.6371	21.5734	36.8397	41.8507	34.5123	42.7439	37.8088	31.2547	17.1598	31.6128	34.236	16.1265	19.7091	47.2528	19.5164	24.6305	27.9329	10.6193	10.8723	32.6558	15.0951	38.7293	27.7772	17.479	20.4583	36.9292	35.3549	15.6205	15.2722	30.4393	45.9509	32.1421	67.7636	54.3284	39.1204	56.434	52.9896	42.6641
Neuraminidase	9.92655	8.12844	7.48042	27.8025
KORH1	3.46193	10.882	43.7344	25.7826	13.9373	3.44637	42.4014	28.6373	23.8327	47.8054	25.6133	2.8937	24.9049	38.739	8.901	43.2012	31.7762	27.2751	34.5006	21.334	10.2749	6.64754	16.144	21.0421	12.7268	46.5872	34.1328	15.5388	45.2815	34.1601	28.974	30.4841	7.10485	17.8798	18.0725	0.819266	22.4062	17.37
KORH2a	15.3831	14.0754	46.3382	24.3873	14.3848	14.8266	22.9628	18.5142	19.9776	11.4989	24.1907	7.01338
cKOAMA1 DMSO	45.5383	15.2527	11.4075	68.5712	34.5162	11.7733	38.1319	15.35	7.35393	32.7862	0.289954	30.0093	5.27171	1.24544	14.8382	15.0095	57.5062	27.9115	60.8748	30.6845	18.5181	25.4712	56.4749	24.5235	26.2146	18.7945	27.8122	25.6113	12.1177	30.4919	51.2051	26.9365	29.9081	35.5943	53.1783	33.4459	13.3106	14.1649	17.7125	28.4622	39.8755	48.0681	43.0008	31.533	71.7918	30.7059	29.8477	44.0282
cKOAMA1 Rap	43.1954	12.6626	7.48042	11.7013	35.1603	23.1049	18.9716	33.047	6.55997	27.5865	18.7517	51.3433	32.7979	14.992	18.6349	42.5473	40.5916	8.77646	15.4785	35.9387	31.7217	26.1542
KOP230P	23.3617	33.3895	14.0073	31.5447	8.82511	14.9141	22.2175	22.9044	16.9341	33.7008	22.0034	34.0998	27.9407	39.3403	43.7616	25.6989	27.6527	16.6908	31.9027	16.6908	35.7577	2.63683	37.9976	55.029	48.2472	20.7911	44.4019	32.2199	30.9414	22.5775	31.1613	22.6028	22.126	17.0586	25.946	38.0093	40.4729	35.8122	28.0691	10.1036	5.57334	13.0168	19.6235	27.0475	10.4189	43.1409	27.75	30.4121	20.5322
KOPfs25	36.614	22.2389	22.379	16.1635	15.9222	55.9027	18.9171	14.0521	43.2654	21.801	21.6278	37.4644	25.6638	26.5298	31.6692	18.0959	24.543	24.9283	18.4598	20.0886	46.1085	20.6646	24.1304	1.5315	16.4009	27.1798	11.4853	18.3041	55.282	16.9827	31.4123
KOEBA175+Anti-GYPA	8.10509	18.9638	28.3415	16.9594	24.2043	11.5242	30.558	22.1747	20.4739	13.9022	10.1756
	Notes
	Blue / grey	If two cells pulled, only one counted towards data (usually x unless it isnt stretch properly)
	Red	issue with data point (usually negative) so discounted
[truncated: 15 more columns]

## Sheet: NF54  
Attachment Count	Egress Count	Number	Time	Date	Strain	Blood	Initial length	Max stretch	Difference (pixels)	Difference um	Force	Egress time (sec)	Frame before	Detachment frame	Detachment time (sec)	Time after egress (sec)	Notes	Positioned	attached	Attachment frequency per egress	Why could attachment not be measured	Could tell which cell attached to first	Remained attached to the original cell	Same frame as before
1	1	EEJR0001a	14.46.47	2020.01.17	NF54		85.725	115.305	29.58	2.87813	57.5627	Just before start	263	639	30.96			2	1	0.5		no		Yes		Blue	Second erythocte stretched and not included in data set
	2	EEJR0001b	14.51.30	2020.01.17	NF54		No attachments to measure					JBS						7	0	0						Red	Force negative so not counted as atatched
2	3	EEJR0001c	14.54.12	2020.01.17	NF54		85.63	86.682	1.052	0.10236	2.04719	6.07	340	831	41.04	34.97	RBC-RBC attchment	5	1	0.2		no		Yes		Pink	Detached from the first erythrocyte attached to
3	4	EEJR0001d	14.58.41	2020.01.17	NF54		82.238	106.574	24.336	2.36789	47.3579	Just before start	142	674	33.98			1	1	1		no		yes		Green	Detached from the second erythrocyte attached to
		EEJR0001eI	14.59.18	2020.01.17	NF54		NA					Egress to far before start of video					Did were attachments but not measured									Green	Multiple measurements for same merizoite
4	5	EEJR0001f	15.01.23	2020.01.17	NF54		84.511	95.547	11.036	1.0738	21.4761	Just before start	134	361	17.68							Yes	Yes	no		Orange	Same Erythocte unsure about merozoite
	6	EEJR0001g	15.04.20	2020.01.17	NF54		No attachments to measure					Just before start						5	0	0
5	7	EEJR0001h	15.05.58	2020.01.17	NF54		80.191	82.149	1.958	0.190513	3.81027	24.15	597	1136	54.98	30.83		2	1	0.5		Yes	No
		EEJR0001I	15.14.31	2020.01.17	NF54		NA					Egress to far before start of video
6	8	EEJR0001j	15.37.02	2020.01.17	NF54		77.911	84.137	6.226	0.60579	12.1158	66.77	1231	2051	100.63	33.86		5	1	0.2		Yes	Yes
	9	EEJR0001m	17.24.34	2020.01.17	NF54		No measureable attachment					Just before start						6	1	0.166667	As the RBC being pulled attached to slide
7	10	EEJR0001o	17.35.22	2020.01.17	NF54		80.886	93.673	12.787	1.24418	24.8835	41.91	995	1506	74.43	32.52		4	1	0.25		Yes	Yes
		EEJR0002a	15.28.50	2020.01.20	NF54		NA					Egress to far before start of video
	11	EEJR0003a	15.06.26	2020.01.22	NF54		Not counting as looks like chain of two merizoites					80.72	1858	2450	121.1	40.38	Not counting as looks like chain of two merizoites	7	1	0.142857		No
	12	EEJR0003c	15.54.22	2020.01.22	NF54		No attachments to measure					38.18						5	1	0.2	On second pull fell off no stretch
8	13	EEJR0003fI	16.24.35	2020.01.22	NF54		76.076	103.108	27.032	2.63021	52.6043	119.95	1655	3372	165.64	45.69	I and III same RBC pulled and parasite attached to a different RBC	10	4	0.4		No
9		EEJR0003fII	16.24.35	2020.01.22	NF54		82.775	106.235	23.46	2.28266	45.6532	119.95	1483	4197	206.16	86.21						Yes	No
10		EEJR0003fIII	16.24.35	2020.01.22	NF54		76.076	86.068	9.992	0.972222	19.4444	119.95	1655	4390	215.64	95.69						Yes	Yes
11		EEJR0003fIV	16.24.35	2020.01.22	NF54		82.775	87.606	4.831	0.470056	9.40113	119.95	1483	4509	221.49	101.54	Twisted on detachment					Yes	Yes
12	14	EEJR0003gI	16.35.33	2020.01.22	NF54		82.799	108.191	25.392	2.47064	49.4128	Just before start	173	553	28.01			9	5	0.555556	Cell not pulled straight possible as attachemnt very weak, second one attahced then pulle second time dropped off	no
13		EEJR0003gII	16.35.33	2020.01.22	NF54		76.177	93.982	17.805	1.73243	34.6485	Just before start	847	1386	70.7		Stretched RBC very oval before moving					no
14		EEJR0003gIII	16.35.33	2020.01.22	NF54		82.799	91.587	8.788	0.855072	17.1014	Just before start	173	2504	126.82							Yes	Yes
15	15	EEJR0003h	18.03.21	2020.01.22	NF54		84.188	105.587	21.399	2.08212	41.6425	18.74	622	3801	188.47	169.73		8	1	0.125		No
16	16	EEJR0004aI.x	18.18.40	2020.01.24	NF54		87.639	110.174	22.535	2.19266	43.8531	25.84	2164	3508	178.78	152.94		4	2	0.5		no
		EEJR0004aI.y	18.18.40	2020.01.24	NF54		82.042	98.254	16.212	1.57743	31.5486	25.84	2164	3508	178.78	152.94
17		EEJR0004aII	18.18.40	2020.01.24	NF54		87.639	101.613	13.974	1.35967	27.1934	25.84	2164	4271	217.67	191.83						Yes	Yes
		EEJR0004b	18.34.36	2020.01.24	NF54		No video?
		EEJR0004c	18.53.59	2020.01.24	NF54		NA					Egress to far before start of video					There were attachments
	17	EEJR0004d	18.53.59	2020.01.24	NF54		No attachments					70.69						4	0	0
	18	EEJR0004e	18.53.59	2020.01.24	NF54		No attachments					71.94						3	0	0
		EEJ0005a	17.47.59	2020.01.29	NF54		NA					Egress to far before start of video
	19	EEJ0005b.1	17.52.44	2020.01.29	NF54		No attachments to measure					Just before start						4	2	0.5	Twise Two merizoites stuck together , detaches from RBC so could measure
		EEJ0005b.2	17.52.44	2020.01.29	NF54		89.744	88.015	-1.729	-0.168232	-3.36463	163.84	2054	4347	208.62	44.78	Pulled more first, then sort of fell off	4	1	0.25
18	20	EEJ0005cI	18.03.58	2020.01.29	NF54		80.39	97.121	16.731	1.62793	32.5585	188.7	3640	4683	231.15	42.45		10	3	0.3	In one case two merizoites attached to each other betweeen the RBCs and detachment occurs between them	Yes	No
21		EEJ0005cII	18.03.58	2020.01.29	NF54		95.15	118.663	23.513	2.28781	45.7563	188.7	4295	4817	237.76	49.06						No
22	21	EEJ0005dII	18.13.25	2020.01.29	NF54		82.748	99.617	16.869	1.64135	32.8271	90.12	1957	2642	130.32	40.2	Pulled a few times	11	4	0.363636		Yes	Yes
23		EEJ0005dII	18.13.25	2020.01.29	NF54		87.599	113.264	25.665	2.4972	49.9441	90.12	2022	2806	138.41	48.29						Yes	No
24		EEJ0005dIII	18.13.25	2020.01.29	NF54		87.178	104.255	17.077	1.66159	33.2318	90.12	3272	3987	196.66	106.54	Pulled a few times					Yes	Yes
25		EEJ0005dIV	18.13.25	2020.01.29	NF54		87.178	92.622	5.444	0.529701	10.594	90.12	3272	5554	273.95	183.83	III and IV same RBC pulled and RBC attached to different parasite					Yes	No
26	22	EEJR0006aI	15.59.14	2020.01.31	NF54		83.943	94.264	10.321	1.00423	20.0847	Just before start	235	3239	161.77		I and II same RBC attached to, also a RBC-RBC attachment in video	9	1	0.111111		Yes	Yes
27		EEJR0006aII	15.59.14	2020.01.31	NF54		84.047	93.256	9.209	0.896036	17.9207	Just before start	3575	3935	196.53							Yes	Yes
1	23	EEJR0058aI.x		2021.05.11	NF54		89.397	95.22	5.823	0.566578	11.3316	26.74	598	1737	86.5	59.76		12	2	0.166667		no
		EEJR0058aI.y		2021.05.11	NF54		85.877	86.35	0.473	0.0460229	0.920458	26.74	253	1737	86.5	59.76						no
2		EEJR0058aII		2021.05.11	NF54		89.397	99.767	10.37	1.009	20.18	26.74	253	2460	122.51	95.77	I.x and II same cell pulled					Yes - parasite hass attached to the fixed cell and on detachment remained on the fixed cell	Yes
	24	EEJR0058b		2021.05.11	NF54		No attachments to measure					96.35						8	1	0.125	Invasion occurred before detahcment b another parasite
	25	EEJR0068I	19.29.46	2021.06.24	NF54		No attachments					108.72						5	0	0
	26	EEJR0068J.1	19.37.43	2021.06.24	NF54		No attachments					44.03						5	0	0
28	27	EEJR0068J.2.x	19.37.43	2021.06.24	NF54		75.816	84.271	8.455	0.822671	16.4534	77.19	1707	3152	160.25	83.06		5	1	0.2		No
		EEJR0068J.2.y	19.37.43	2021.06.24	NF54		81.697	89.573	7.876	0.766335	15.3267	77.19	1707	3152	160.25	83.06
29	28	EEJR0057i.I		2021.05.11	NF54		89.901	93.766	3.865	0.376065	7.52129	26.74	215	1737			Both RBc stretched but y deformed as nearlt invasded so not counting	10	2	0.2		No
30		EEJR0057i.II		2021.05.11	NF54		89.901	100.535	10.634	1.03469	20.6938	26.74	215	2460			I.x and II same RBC pulled, different RBC attached to and parasite					yes	Yes
	29	EEJR0057j		2021.05.11	NF54		No attachments to measure											7	1	0.142857	Invaded before detached
31	30	EEJR0087a.I		2021.12.02	NF54		79.208	92.521	13.313	1.29535	25.9071	57.26	1395	2069	105.22	47.96	I and II same RBCs and different parasite	14	4			Yes	Yes
32		EEJR0087a.II		2021.12.02	NF54		79.208	100.335	21.127	2.05566	41.1131	57.26	1395	2535	128.92	71.66	I and II same RBCs and different parasite					Yes	Yes
33		EEJR0087a.III		2021.12.02	NF54		81.318	112.925	31.607	3.07536	61.5072	57.26	519	3691	187.71	130.45	I and III same parasite and RBC attached to, different RBC pulled					Yes	Yes
34		EEJR0087a.IV		2021.12.02	NF54		81.318	93.055	11.737	1.14201	22.8402	57.26	519	4031	205	147.74	III and IV same parasite and RBCs					Yes	Yes
35	31	EEJR0087b.I		2021.12.02	NF54		78.138	90.683	12.545	1.22063	24.4126	0.95	287	1454	73.07	72.12	I and II same RBC pulled different RBC attached to and parasite	7	2			No
36		EEJR0087b.II		2021.12.02	NF54		78.138	86.909	8.771	0.853418	17.0684	0.95	287	3532	177.5	176.55	Was stronger stretch on previous pull					Yes	Yes
		EEJR0087c		2021.12.02	NF54		No egress										crystal exploded
37	32	EEJR0087d.I		2021.12.02	NF54		89.045	96.871	7.826	0.76147	15.2294	Just before start	72	840	41.8			9	2			Yes	No
38		EEJR0087d.II.x		2021.12.02	NF54		81.433	81.868	0.435	0.0423255	0.84651	Just before start	1022	2117	105.33							Yes	No
		EEJR0087d.II.y		2021.12.02	NF54		86.424	95.045	8.621	0.838823	16.7765	Just before start	1022	2117	105.33
39	33	EEJR0087e.x		2021.12.02	NF54		84.224	91.17	6.946	0.675846	13.5169	77.63	1574	2449	123.38	45.75		8	1			Yes	Yes
		EEJR0087e.y		2021.12.02	NF54		82.037	90.001	7.964	0.774897	15.4979	77.63	1574	2449	123.38	45.75
	34	EEJR0125a		2022.10.07	NF54	O+ pre-29/09/22	No attachments					137.91						8	0	0
	35	EEJR0125b		2022.10.07	NF54	O+ pre-29/09/22	No attachments					JBS						11	0	0
40	36	EEJR0125cI.x		2022.10.07	NF54	O+ pre-29/09/22	76.135	78.778	2.643	0.257164	5.14328	6.66	438	992	54.45	47.79		6	1	0.166667		No
		EEJR0125cI.y		2022.10.07	NF54	O+ pre-29/09/22	76.388	88.467	12.079	1.17529	23.5057	6.66	438	992	54.45	47.79
		EEJR0125cII		2022.10.07	NF54	O+ pre-29/09/22	88.797	87.517	-1.28	-0.124544	-2.49088	6.66	356	1888	99.83	93.17						No
41	37	EEJR0125d		2022.10.07	NF54	O+ pre-29/09/22	No attachments					78.27						10	0	0
	38	EEJR0125eI.x		2022.10.07	NF54	O+ pre-29/09/22	78.149	98.458	20.309	1.97607	39.5213	3.83	14	1037	49.66	45.83		19	6	0.315789		Yes	No
		EEJR0125eI.y		2022.10.07	NF54	O+ pre-29/09/22	82.602	97.17	14.568	1.41747	28.3493	3.83	14	1037	49.66	45.83
42		EEJR0125eII		2022.10.07	NF54	O+ pre-29/09/22	82.922	98.379	15.457	1.50397	30.0793	3.83	14	1534	73.45	69.62						Yes	Yes
43		EEJR0125eIII		2022.10.07	NF54	O+ pre-29/09/22	82.922	88.726	5.804	0.564729	11.2946	3.83	14	2280	109.18	105.35	II and III same RBC and parasite					Yes	No
44		EEJR0125eIV		2022.10.07	NF54	O+ pre-29/09/22	82.922	91.631	8.709	0.847386	16.9477	3.83	14	2608	124.88	121.05	II/III and IV same RBC pulled and parasite, attached to different RBC				One attached but both RBC attached to slide so not stretched	Yes	Yes
45		EEJR0125eV.x		2022.10.07	NF54	O+ pre-29/09/22	82.922	94.492	11.57	1.12576	22.5152	3.83	14	3785	181.24	177.41	V.x and II/III/IV same RBC pulled and parasite					Yes	Yes
		EEJR0125eV.y		2022.10.07	NF54	O+ pre-29/09/22	82.602	93.663	11.061	1.07624	21.5247	3.83	14	3785	181.24	177.41	I.y and V.y same RBC
		EEJR0125f		2022.10.07	NF54	O+ pre-29/09/22	No egress									0
46	39	EEJR0125gI		2022.10.07	NF54	O+ pre-29/09/22	88.337	100.56	12.223	1.1893	23.786	92.71	910	2357	118.57	25.86	RBC on its side at the start of the video	7	4	0.571429	One attached but both RBC attached to slide so not stretched	No
47		EEJR0125gII		2022.10.07	NF54	O+ pre-29/09/22	88.337	106.596	18.259	1.7766	35.532	92.71	910	3088	155.34	62.63	I and II same RBC pulled. Unsure if same parasite. Attached to different RBC					Yes	Yes
48		EEJR0125gIII		2022.10.07	NF54	O+ pre-29/09/22	83.515	101.5	17.985	1.74994	34.9988	92.71	910	3289	165.46	72.75						Yes	Yes
		EEJR0125h		2022.10.07	NF54	O+ pre-29/09/22	No egress
49	40	EEJR0125iI		2022.10.07	NF54	O+ pre-29/09/22	82.515	89.821	7.306	0.710874	14.2175	Just before start	1	1183	61.14			13	3	0.230769		No
50		EEJR0125iVI		2022.10.07	NF54	O+ pre-29/09/22	82.515	96.048	13.533	1.31676	26.3352	Just before start	1	1734	61.14		I and VI same RBC and parasites					Yes	Yes
		EEJR0125iII		2022.10.07	NF54	O+ pre-29/09/22	86.023	76.034	-9.989	-0.97193	-19.4386	Just before start	1	2706	139.86		I/VI amd II same RBC attached to and pasrasite but different RBC pulled. RBC detaches sideways
		EEJR0125iIII		2022.10.07	NF54	O+ pre-29/09/22	86.023	81.423	-4.6	-0.44758	-8.9516	Just before start	1	2967	153.35		II and III same RBC and parasite. RBC detaches sideways
		EEJR0125iIV		2022.10.07	NF54	O+ pre-29/09/22	82.515	80.654	-1.861	-0.181075	-3.62151	Just before start	1	3251	168.03		II/III and IV same RBC attached to and parasite, different RBC pulled
51		EEJR0125iV		2022.10.07	NF54	O+ pre-29/09/22	82.515	89.023	6.508	0.633228	12.6646	Just before start	1	3476	179.65		IV and V same RBC and parasite					Yes	Yes
	41	EEJR0125j		2022.10.07	NF54	O+ pre-29/09/22	No attachments					35.88						7	0	0
	42	EEJR0125k		2022.10.07	NF54	O+ pre-29/09/22						66.49						11	0	0
52	43	EEJR0128a		2022.09.29	NF54	O+ ?	73.997	93.278	19.281	1.87604	37.5208	30.16	861	4442	222.9	192.74		11	1	0.0909091		No
53	44	EEJR0128b.1.x		2022.09.29	NF54	O+ ?	90.087	100.977	10.89	1.0596	21.1919	87.69	1240	4307	214.35	126.66		10	1	0.1		NO
		EEJR0128b.1.y		2022.09.29	NF54	O+ ?	84.659	90.239	5.58	0.542934	10.8587	87.69	1240	4307	214.35	126.66
		EEJR0128b.2		2022.09.29	NF54	O+ ?						194.44						4	0	0
		EEJR0128c		2022.09.29	NF54	O+ ?	No egress									0
54	45	EEJR0128d.x		2022.09.29	NF54	O+ ?	90.056	91.447	1.391	0.135344	2.70689	63.89	1019	2451	124.58	60.69	Stretched more on previous pulls	11	1	0.0909091		No
		EEJR0128d.y		2022.09.29	NF54	O+ ?	88.441	84.625	-3.816	-0.371297	-7.42594	63.89	1019	2451	124.58	60.69	Stretched more on previous pulls
	46	EEJR0128e		2022.09.29	NF54	O+ ?	No attachments					50.33						13	0	0
	47	EEJR0128f		2022.09.29	NF54	O+ ?	No egress									0
55	48	EEJR0128g.x		2022.09.29	NF54	O+ ?	84.859	85.878	1.019	0.0991487	1.98297	5.16	237	1306	66.06	60.9		12	1	0.0833333		No
		EEJR0128g.y		2022.09.29	NF54	O+ ?	78.568	86.885	8.317	0.809244	16.1849	5.16	237	1306	66.06	60.9
	49	EEJR0128h		2022.09.29	NF54	O+ ?	No attachments									0		7	0	0
	50	EEJR0128i		2022.09.29	NF54	O+ ?	No attachments									0		9	0	0
56	51	EEJR0132aI		2022.09.21	NF54	AB+ 07/09/2022	78.236	87.75	9.514	0.925712	18.5142	137.71	2696	3398	167.66	29.95		12	4	0.333333		Yes	Yes
57		EEJR0132aII		2022.09.21	NF54	AB+ 07/09/2022	84.856	98.639	13.783	1.34109	26.8217	137.71	2696	3621	178.66	40.95						Yes	No
58		EEJR0132aIII		2022.09.21	NF54	AB+ 07/09/2022	78.236	85.959	7.723	0.751448	15.029	137.71	2696	3725	183.8	46.09	I and III same RBCs and parasite					Yes	No
59		EEJR0132aIV		2022.09.21	NF54	AB+ 07/09/2022	84.856	93.604	8.748	0.85118	17.0236	137.71	2696	4696	231.71	94	II and III same RBCs and parasite					Yes	Yes
	52	EEJR0132b		2022.09.21	NF54	AB+ 07/09/2022	No attachments					Just before start						6	0	0
60	53	EEJR0132cI		2022.09.21	NF54	AB+ 07/09/2022	85.491	101.123	15.632	1.52099	30.4199	91.02	1278	2940	148.83	57.81		13	9	0.692308		No
61		EEJR0132cII		2022.09.21	NF54	AB+ 07/09/2022	85.491	101.27	15.779	1.5353	30.7059	91.02	1278	3167	160.32	69.3	I, II and III same RBCs and parasite					Yes	Yes
62		EEJR0132cIII		2022.09.21	NF54	AB+ 07/09/2022	85.491	97.967	12.476	1.21391	24.2783	91.02	1278	3504	177.38	86.36	Pulled twice					Yes	No
63		EEJR0132cIV		2022.09.21	NF54	AB+ 07/09/2022	74.83	80.267	5.437	0.52902	10.5804	91.02	1278	4282	216.76	125.74	I/II/III and IV same RBC attached to and parasite but different RBC pulled					Yes	Yes
64		EEJR0132cV		2022.09.21	NF54	AB+ 07/09/2022	74.83	84.849	10.019	0.974849	19.497	91.02	1278	4655	235.65	144.63					One attached but detached after RBC stretched	Yes	Yes
65		EEJR0132cVIIII		2022.09.21	NF54	AB+ 07/09/2022	74.83	82.543	7.713	0.750475	15.0095	91.02	1278	4464	225.98	134.96	IV, V, VIIII, VI, VII. VIII same RBC and parasite					Yes	Yes
66		EEJR0132cVI		2022.09.21	NF54	AB+ 07/09/2022	74.83	81.899	7.069	0.687814	13.7563	91.02	1278	4996	252.91	161.89						Yes	Yes
67		EEJR0132cVII		2022.09.21	NF54	AB+ 07/09/2022	74.83	80.135	5.305	0.516177	10.3235	91.02	1278	5173	261.87	170.85	IV, V, VII and VIII same RBC and parasite					Yes	Yes
68		EEJR0132cVIII		2022.09.21	NF54	AB+ 07/09/2022	74.83	89.263	14.433	1.40433	28.0866	91.02	1278	5532	280.04	189.02						Yes	No
69	54	EEJR0132dI		2022.09.21	NF54	AB+ 07/09/2022	85.727	91.988	6.261	0.609195	12.1839	31.69	478	965	48.78	17.09	I and II same RBCs, not sure if same parasite	16	2	0.125		no
70		EEJR0132dII		2022.09.21	NF54	AB+ 07/09/2022	85.727	94.498	8.771	0.853418	17.0684	31.69	478	1407	71.12	39.43						Yes	No
71	55	EEJR0132eI.x		2022.09.21	NF54	AB+ 07/09/2022	75.506	94.088	18.582	1.80803	36.1606	89.55	1571	4542	235.11	145.56		15	1	0.0666667		No
		EEJR0132eI.y		2022.09.21	NF54	AB+ 07/09/2022	81.505	93.374	11.869	1.15485	23.0971	89.55	1571	4542	235.11	145.56
72	56	EEJR0132fI.x		2022.09.21	NF54	AB+ 07/09/2022	80.752	82.129	1.377	0.133982	2.67964	75.84	1369	2717	134.33	58.49	Pulled twice	12	6	0.5		Yes	No
73		EEJR0132fI.y		2022.09.21	NF54	AB+ 07/09/2022	74.537	84.663	10.126	0.98526	19.7052	75.84	1369	2717	134.33	58.49	Pulled twice	12	6	0.5		Yes	No
74		EEJR0132fII		2022.09.21	NF54	AB+ 07/09/2022	74.537	93.275	18.738	1.82321	36.4641	75.84	1369	4108	203.1	127.26	Pulled twice I.y and II same RBC pulled, but probable a different parasite					Yes	No
75		EEJR0132fIII		2022.09.21	NF54	AB+ 07/09/2022	80.752	85.651	4.899	0.476673	9.53345	75.84	1369	4255	210.37	134.53	III and II.x same RBC pulled unsure about parasite					Yes	No
76		EEJR0132fIV		2022.09.21	NF54	AB+ 07/09/2022	74.537	100.792	26.255	2.55461	51.0922	75.84	1369	4516	223.27	147.43	II, IV and V same RBcs and parasite					Yes	Yes
77		EEJR0132fV		2022.09.21	NF54	AB+ 07/09/2022	74.537	100.743	26.206	2.54984	50.9969	75.84	1369	4833	238.94	163.1						Yes	Yes
78		EEJR0132fVI		2022.09.21	NF54	AB+ 07/09/2022	74.537	93.781	19.244	1.87244	37.4488	75.84	1369	5170	255.6	179.76					Is attachment from position after 180sec so not measured	Yes	No
	57	EEJR0132g		2022.09.21	NF54	AB+ 07/09/2022	No measurable attachment					148.89				-148.89		10	1	0.1	RBC pulled twice, then detached when not pulling stretched so not measured	No
79	58	EEJR0132hI		2022.09.21	NF54	AB+ 07/09/2022	81.027	99.118	18.091	1.76025	35.2051	104.81	306	4977	241.6	136.79	Two RBC stretched but one obsquored by another RBC	15	2	0.133333		Yes	Yes
80		EEJR0132hII.x		2022.09.21	NF54	AB+ 07/09/2022	88.295	96.035	7.74	0.753102	15.062	104.81	306	5381	261.21	156.4						Yes	Yes
		EEJR0132hII.y		2022.09.21	NF54	AB+ 07/09/2022	80.68	80.343	-0.337	-0.0327901	-0.655802	104.81	306	5381	261.21	156.4
	59	EEJR0132i		2022.09.21	NF54	AB+ 07/09/2022	No attachments									0	Possible RBC-RBC attachment whoch could not be pulled apart	4	0	0
81	60	EEJR0132jI.x		2022.09.21	NF54	AB+ 07/09/2022	85.255	94.15	8.895	0.865484	17.3097	22.61	114	3514	176.55	153.94		11	2	0.181818		No
		EEJR0132jI.y		2022.09.21	NF54	AB+ 07/09/2022	71.64	87.896	16.256	1.58171	31.6342	22.61	114	3514	176.55	153.94	I.y Might be a ring					No
82		EEJR0132jII.x		2022.09.21	NF54	AB+ 07/09/2022	81.091	85.932	4.841	0.471029	9.42059	22.61	114	3960	198.96	176.35	I.x undergoes enchiocyes before stretching					No
		EEJR0132jII.y		2022.09.21	NF54	AB+ 07/09/2022	83.584	90.705	7.121	0.692873	13.8575	22.61	114	3960	198.96	176.35
83	61	EEJR0132k		2022.09.21	NF54	AB+ 07/09/2022	78.946	85.289	6.343	0.617174	12.3435	4.96	41	2196	107.93	102.97		10	1	0.1		Yes	No
84	62	EEJR0071aI.x		2021.09.15	NF54		84.204	94.877	10.673	1.03848	20.7697	121.5	2599	3770	181.77	60.27		12	3	0.25		No
		EEJR0071a I.y		2021.09.15	NF54		81.721	95.012	13.291	1.29321	25.8643	121.5	1507	3770	181.77	60.27
85		EEJR0071a II.x		2021.09.15	NF54		84.204	91.718	7.514	0.731112	14.6222	121.5	1507	5508	265.56	144.06	I.x and II.x same RBC and parasite					Yes	No
		EEJR0071a II.y		2021.09.15	NF54		96.25	112.136	15.886	1.54571	30.9142	121.5	1507	5508	265.56	144.06
86		EEJR0071a III.x		2021.09.15	NF54		84.204	92.104	7.9	0.76867	15.3734	121.5	1507	6719	323.95	202.45						Yes	Yes
		EEJR0071a III.y		2021.09.15	NF54		96.25	109.336	13.086	1.27327	25.4654	121.5	1507	6719	323.95	202.45
87	63	EEJR0071b.x		2021.09.15	NF54		85.385	94.827	9.442	0.918707	18.3741	21.88	452	3101	149.45	127.57		12	1	0.0833333		Yes	No
		EEJR0071b.y		2021.09.15	NF54		86.385	100.133	13.748	1.33768	26.7536	21.88	452	3101	149.45	127.57
	64	EEJR0071c.1		2021.09.15	NF54		No attachmnets									0		9	0	0
	65	EEJR0071c.2		2021.09.15	NF54		No attachmnets									0		4	0	0
										Mean	26.9679							557	104	19.0564	2.66985	yes	42
										SEM	2.59956							18.6715				total	62
																							0.677419

## Sheet: 3D7
attachments	egresses	Date	egress	attachment	Number	Time	Strain	Initial length	Max stretch	Difference (pixels)	Difference um	Force	Egress time (sec)	Frame before	Detachment frame	Detachment time (sec)	Time after egress (sec)	Notes	Lafter	Positioned	Attachments	Attachment freqeunecy per egress
	1	2020.11.10	1		EEJR0026a	17.12.33	3D7	No attachments					27.19					None of cells attached to slide		6	0	0
	2	2020.11.10	2		EEJR0026b	17.19.38	3D7	No attachments					88.13					None of cells attached to slide		7	0	0
1	3	2020.11.18	3		EEJR0027aI	18.06.09	3D7	79.998	117.323	37.325	3.63172	72.6344	123.48	2593	3044	151.2	27.72			10	2	0.2
2		2020.11.18			EEJR0027aII	18.06.09	3D7	83.85	105.541	21.691	2.11053	42.2107	123.48	3264	4106	203.95	80.47									Blue	Second erythocte stretched and not included in data set
	4	2020.11.18	4		EEJR0027b	18.30.52	3D7	No attachments					14.62							5	0	0				Red	Force negative so not counted as atatched
3	5	2020.11.18	5		EEJR0027cI	18.40.12	3D7	88.757	106.973	18.216	1.77242	35.4483	45.36	1070	1259	62.14	16.78	I and II Same parasite and cell atattched to different cell pulled		7	3	0.428571				Green	Multiple measurements for same merizoite
4		2020.11.18			EEJR0027cII	18.40.12	3D7	87.849	117.018	29.169	2.83814	56.7629	45.36	1464	1758	86.77	41.41									Orange	Same Erythocte unsure about merozoite
5		2020.11.18			EEJR0027cIII	18.40.12	3D7	82.704	94.648	11.944	1.16215	23.243	45.36	2201	2760	136.23	90.87	III vs I and II diffent parasite and cell pulled but same cell attached to
	6	2020.11.18			EEJR0027d	18.43.50	3D7	No attachments										egress occurred after optical trap bumped shizont so not counting
6	7	2020.11.18	6		EEJR0027e	18.58.52	3D7	86.3	99.616	13.316	1.29565	25.9129	83.36	2747	3620	179.31	95.95			7	1	0.142857
7	8	2020.11.20	7		EEJR0028a.1	18.15.50	3D7	89.068	112.254	23.186	2.256	45.12	95	2376	3497	173.49	78.49			1	1	1
	9	2020.11.20			EEJR0028a.2	18.15.50	3D7	No attachments												4	0	0
8		2020.11.20	8		EEJR0028bI	18.22.09	3D7	92.559	104.185	11.626	1.13121	22.6242	0	834	2799	137.2	137.2	egress just before start of video		9	2	0.222222
9		2020.11.20			EEJR0028bII	18.22.09	3D7	98.005	111.912	13.907	1.35315	27.063	0	1899	3447	168.96	168.96	Cell attached to damaged and small, cell pulled normal, detaches from pulled cell
10	10	2020.11.20	9		EEJR0028cI	18.35.35	3D7	89.92	112.562	22.642	2.20307	44.0613	82.22	1505	2321	118.01	35.79			12	5	0.416667
11		2020.11.20			EEJR0028cII	18.35.35	3D7	87.585	103.634	16.049	1.56157	31.2314	82.22	2199	3233	164.39	82.17	II and III same cell pulled and parasite, attached to different cell, parasite detaches from cell attached to
12		2020.11.20			EEJR0028cIII	18.35.35	3D7	87.585	112.26	24.675	2.40088	48.0176	82.22	2199	3777	192.05	109.83
13		2020.11.20			EEJR0028cIII	18.35.35	3D7	86.803	92.207	5.404	0.525809	10.5162	82.22	3842	4569	232.32	150.1	Not completely sure attached
14	11	2020.11.20	10		EEJR0028dI	18.44.44	3D7	83.209	110.349	27.14	2.64072	52.8144	41.28	1130	1330	66.47	25.19	I and II Same parasite and cell atattched to different cell pulled		10	7	0.7
15		2020.11.20			EEJR0028dII	18.44.44	3D7	88.325	112.266	23.941	2.32946	46.5892	41.28	1372	1769	88.41	47.13
16		2020.11.20			EEJR0028dIII	18.44.44	3D7	88.325	109.377	21.052	2.04836	40.9672	41.28	1372	3051	152.49	111.21	II and III same cell pulled and attached to but may be different parasite
17		2020.11.20			EEJR0028dIV	18.44.44	3D7	88.325	109.649	21.324	2.07483	41.4965	41.28	1372	3474	173.63	132.35	IV and III same everything
18		2020.11.20			EEJR0028dV	18.44.44	3D7	88.325	102.998	14.673	1.42768	28.5537	41.28	1372	3751	187.48	146.2	IV and V same cell pulled, different cell attached to, not sure if same parasite
19		2020.11.20			EEJR0028dVI	18.44.44	3D7	83.872	104.534	20.662	2.01041	40.2083	41.28	2840	4002	200.02	158.74	IV ad VI same cell attached to and possiable same parasite, I and VI same cell pulled
20		2020.11.20			EEJR0028dVII	18.44.44	3D7	82.243	98.776	16.533	1.60866	32.1732	41.28	4084	4613	230.56	189.28	VII and I/II ect same cell attached to, detached after 180 sec but position before
21	12	2020.11.20	11		EEJR0028e	19.04.42	3D7	84.915	95.755	10.84	1.05473	21.0946	73.97	2101	2883	145.48	71.51	Parasite at clump of shizont, not attached to cell		4	3	0.75
22		2020.11.20			EEJR0028e	19.04.42	3D7	84.915	97.535	12.62	1.22793	24.5585	73.97	2101	3147	158.8	84.83	I and II same cell pulled attached different
23		2020.11.20			EEJR0028e	19.04.42	3D7	92.102	98.766	6.664	0.648407	12.9681	73.97	3106	4940	249.27	175.3
	13	2020.11.20	12		EEJR0028f	19.11.13	3D7	No attachments					24.24				-24.24			10	1	0.1
												35.9248							Total	92	25
																			percentage	27.1739
																						30.464
																						9.20948

## Sheet: AMA1-mNeonGreen
egress	attachments	Video code	Date	Strain	Blood	Initial length	Max stretch	Difference (pixels)	Difference um	Force pN	Egress time (sec)	Frame before	Detachment frame	Detachment time (sec)	Time after egress (sec)	Notes	Positioned	Attached			Was AMA1 on the side of detachment
		EEJR0122a	2022.07.15	AMA1-mNeonGreen		No attachments										Flurescence only
		EEJR0122b	2022.07.15	AMA1-mNeonGreen		No attachments										Flurescence and bright field no egress
		EEJR0122c	2022.07.15	AMA1-mNeonGreen		No attachments										Short and only brightfeild
		EEJR0122d	2022.07.15	AMA1-mNeonGreen		No attachments										Brightfeild and flurescence of merizoites after egress
		EEJR0122e	2022.07.15	AMA1-mNeonGreen		No attachments										No egress, mainly brightfeild and a bit of flurescence
		EEJR0122f	2022.07.15	AMA1-mNeonGreen		86.61	91.925	5.315	0.517149	10.343	118.47	1011	1898	188.17	69.7	Flurescent signal to weak to tell which side detachment from.	4	2	0.5		Not possible to tell
		EEJR0122g	2022.07.15	AMA1-mNeonGreen		No attachments										Possible catches a merizoite invading
		EEJR0122h.1	2022.07.15	AMA1-mNeonGreen		No attachments					38.22					Worked but no attachments	4	0	0
		EEJR0122h.2	2022.07.15	AMA1-mNeonGreen		No attachments					133.09					Worked but no attachments	11	0	0
		EEJR0122i	2022.07.15	AMA1-mNeonGreen							Just before start					Few positioned, no attachments, only brightfirld
		EEJR0122j	2022.07.15	AMA1-mNeonGreen												Brightfield only , is egress but nothing done
		EEJR0122k	2022.07.15	AMA1-mNeonGreen		76.086	91.057	14.971	1.45668	29.1336	17.01	167	1201	199.44	182.43	Detaches from the side					Not possible to tell
		EEJR0122kII.x	2022.07.15	AMA1-mNeonGreen		75.543	85.289	9.746	0.948286	18.9657	17.01	167	1973	196.21	179.2	Could not see enough flurescence to see side of detachment					Not possible to tell
		EEJR0122kII.y	2022.07.15	AMA1-mNeonGreen		77.911	88.722	10.811	1.05191	21.0382	17.01	167	1973	196.21	179.2	Could not see enough flurescence to see side of detachment					Not possible to tell
		EEJR0122l	2022.07.15	AMA1-mNeonGreen		No attachments					176.49				-176.49	No attachments	8	0	0
		EEJR0122m	2022.07.15	AMA1-mNeonGreen		No egress										Brightfeild and flurescence no egress
		EEJR0122n	2022.07.15	AMA1-mNeonGreen		No egress										Brightfeild no egress
		EEJR0122o	2022.07.15	AMA1-mNeonGreen							228.74						8	0	0
		EEJR0122pI	2022.07.15	AMA1-mNeonGreen		84.886	117.385	32.499	3.16215	63.2431	94.53	632	1359	138.13	43.6		8	5	0.625		Yes
		EEJR0122pII	2022.07.15	AMA1-mNeonGreen		84.886	115.011	30.125	2.93116	58.6232	94.53	632	1565	159.07	64.54	Signal from AMA1 in detachment frame very poor slight more signal on one side but not very clear					No
		EEJR0122pIII	2022.07.15	AMA1-mNeonGreen		84.886	106.452	21.566	2.09837	41.9674	94.53	632	1739	176.75	82.22	I,II, III, IV and V same RBC pulled. Used plots to determin side with highest AMA1 signal					No
		EEJR0122pIV	2022.07.15	AMA1-mNeonGreen		84.886	99.591	14.705	1.4308	28.6159	94.53	632	2025	205.82	111.29						No
		EEJR0122pV	2022.07.15	AMA1-mNeonGreen		84.886	93.865	8.979	0.873657	17.4731	94.53	632	2349	238.76	144.23	Flurescent signal to weak to tell which side detachment from.					Not possible to tell
		EEJR0122q	2022.07.15	AMA1-mNeonGreen												None tweezer microscope. Brightfield and flurescence, no egress
		EEJR0122r	2022.07.15	AMA1-mNeonGreen												None tweezer microscope. Brightfield and flurescence, no egress
		EEJR0122s	2022.07.15	AMA1-mNeonGreen												None tweezer microscope. Brightfield and flurescence, merizoites have already egressed
		EEJR0122t	2022.07.15	AMA1-mNeonGreen												None tweezer microscope. Brightfield no egress
		EEJR0122t	2022.07.15	AMA1-mNeonGreen							162.3					Egress, brightfirld and flurescence. No invasions. Flurescent signal from AMA1 good

## Sheet: cKOMSP1 DMSO
egress	attachment	Number	Time	Date	Strain	Treatment	Initial length	Max stretch	Difference (pixels)	Difference um	Force pN	Egress time (sec)	Frame before	Detachment frame	Detachment time (sec)	Time after egress (sec)	Notes	Positioned	Attached		Egress look		Positioned Normal egress	Attached normal egress
		EEJR0144a		2023.01.27	cKOMSP1 B	DMSO	No egress just flurescence
		EEJR0144b		2023.01.27	cKOMSP1 B	DMSO	No egress
		EEJR0144c		2023.01.27	cKOMSP1 B	DMSO	No merizoites positioned					109.29									Clumpy							Blue	Second erythocte stretched and not included in data set
	1	EEJR0144d.1x		2023.01.27	cKOMSP1 B	DMSO	85.3	101.583	16.283	1.58434	31.6867	115.22	1104	3298	166.01	50.79	Unsure is initial length of x and y are right way around as drifted out of fcus after attachment	6	1	0.166667	Off screen							Red	Force negative so not counted as atatched
1		EEJR0144d.1y		2023.01.27	cKOMSP1 B	DMSO	88.216	109.465	21.249	2.06753	41.3506	115.22	1104	3298	166.01	50.79												Green	Normal egress
	2	EEJR0144d.2I		2023.01.27	cKOMSP1 B	DMSO	81.168	96.279	15.111	1.4703	29.406	115.22	2253	2826	142.26	27.04	I, II, III and IV same RBC pulled and attached to unsure about parasites	15	5	0.333333	Normal all merizoites released		15	5	0.333333			orange	Clumpy egress
	3	EEJR0144d.2II		2023.01.27	cKOMSP1 B	DMSO	81.168	99.154	17.986	1.75004	35.0008	115.22	2253	3507	176.54	61.32												red	Unsure about about egress
	4	EEJR0144d.2III		2023.01.27	cKOMSP1 B	DMSO	81.168	98.551	17.383	1.69137	33.8273	115.22	2253	3922	197.43	82.21
	5	EEJR0144d.2IV		2023.01.27	cKOMSP1 B	DMSO	81.168	89.611	8.443	0.821504	16.4301	115.22	2253	4416	222.29	107.07
		EEJR0144d.2V.x		2023.01.27	cKOMSP1 B	DMSO	88.216	83.945	-4.271	-0.415568	-8.31137	115.22	2253	6200	312.1	196.88
	6	EEJR0144d.2V.y		2023.01.27	cKOMSP1 B	DMSO	81.168	88.004	6.836	0.665143	13.3029	115.22	2253	6200	312.1	196.88	V.y same as RBC pulled I/II/III/IV
2	7	EEJR0144e.x		2023.01.27	cKOMSP1 B	DMSO	84.159	89.313	5.154	0.501484	10.0297	53.65	1105	3877	197.34	143.69	V.x same RBC1.Iy	12	1	0.0833333	Normal		12	1	0.0833333
		EEJR0144e.y		2023.01.27	cKOMSP1 B	DMSO	90.389	92.313	1.924	0.187205	3.7441	53.65	1105	3877	197.34	143.69
3		EEJR0144f		2023.01.27	cKOMSP1 B	DMSO	No attachments					117.74				-117.74		9	0	0	merizoites not all realsed little clumpy		9	0	0
4	8	EEJR0144gI		2023.01.27	cKOMSP1 B	DMSO	87.142	113.383	26.241	2.55325	51.065	6.27	375	1113	53.66	47.39	Very odd attachment at 36.16, possibly by sticky fibre and not merioite so not counted. Might be possible to see the orientation as merizoite in focus	16	5	0.3125	Normal	One attached but cinylated when pulled	16	5	0.3125
	9	EEJR0144gII		2023.01.27	cKOMSP1 B	DMSO	87.142	120.823	33.681	3.27716	65.5432	6.27	375	1728	83.32	77.05	I, II and III same RBCs and parasite
	10	EEJR0144gIII		2023.01.27	cKOMSP1 B	DMSO	87.142	111.947	24.805	2.41353	48.2705	6.27	375	2099	101.2	94.93
	11	EEJR0144gIV		2023.01.27	cKOMSP1 B	DMSO	83.829	115.684	31.855	3.09949	61.9898	6.27	375	2511	121.07	114.8	Different RBC pulled but same parasite and RBC attached to as in I/II/III
5		EEJR0144h		2023.01.27	cKOMSP1 B	DMSO	No attachments					7.08					Attachment via a sticky thread 1946	13	0	0	Normal		13	0	0
		EEJR0144i		2023.01.27	cKOMSP1 B	DMSO	No egress
6	12	EEJR0144j.x		2023.01.27	cKOMSP1 B	DMSO	83.277	94.461	11.184	1.0882	21.7641	96.04	2657	4498	227.37	131.33		16	1	0.0625	Egress looked nomal and merizoites spread but quiet a few mained attached to egress clump
		EEJR0144j.y		2023.01.27	cKOMSP1 B	DMSO	83.463	104.761	21.298	2.0723	41.4459	96.04	2657	4498	227.37	131.33
7	13	EEJR0144kI		2023.01.27	cKOMSP1 B	DMSO	83.55	92.245	8.695	0.846024	16.9205	JBS	188	2300	109.81			11	2	0.181818	Egress looked nomal and merizoites spread but quiet a few mained attached to egress clump
	14	EEJR0144kII		2023.01.27	cKOMSP1 B	DMSO	83.55	95.202	11.652	1.13374	22.6748	JBS	188	2957	141.18		II and I same RBc pulled and parasite, attached to different RBC
8	15	EEJR0146aI		2023.03.03	cKOMSP1 B	DMSO	75.438	87.489	12.051	1.17256	23.4512	Just before start	68	920	46.02			12	4	0.333333	Normal		12	4	0.333333
	16	EEJR0146aII.x		2023.03.03	cKOMSP1 B	DMSO	85.198	86.738	1.54	0.149842	2.99684	Just before start	68	2414	120.75
		EEJR0146aII.y		2023.03.03	cKOMSP1 B	DMSO	80.898	91.809	10.911	1.06164	21.2328	Just before start	68	2414	120.75
	17	EEJR0146aIII		2023.03.03	cKOMSP1 B	DMSO	75.438	78.85	3.412	0.331988	6.63975	Just before start	68	2856	142.86		I and III same RBC pulled, same parasite, attached to different RBC
		EEJR0146b		2023.03.03	cKOMSP1 B	DMSO	No egress
9	18	EEJR0146cI		2023.03.03	cKOMSP1 B	DMSO	81.96	91.207	9.247	0.899733	17.9947	46.2	924	1506	75.14	28.94		17	4	0.235294	Normal		17	4	0.235294
	18	EEJR0146cII.x		2023.03.03	cKOMSP1 B	DMSO	82.555	89.816	7.261	0.706495	14.1299	46.2	924	2045	102.04	55.84	One string attachment breaks easily 2000
	20	EEJR0146cII.y		2023.03.03	cKOMSP1 B	DMSO	79.525	85.86	6.335	0.616395	12.3279	46.2	924	2045	102.04	55.84
	21	EEJR0146cIII		2023.03.03	cKOMSP1 B	DMSO	79.776	96.348	16.572	1.61246	32.2491	46.2	924	3390	169.14	122.94	III and IV same RBcs and parasites
	22	EEJR0146cIV		2023.03.03	cKOMSP1 B	DMSO	79.776	82.748	2.972	0.289176	5.78351	46.2	924	3950	197	150.8
10	23	EEJR0146dI		2023.03.03	cKOMSP1 B	DMSO	93.301	109.325	16.024	1.55914	31.1827	49.42	1081	1892	94.55	45.13	RBC-RBC contact not 2089	19	2	0.105263	Normal		19	2	0.105263
		EEJR0146dII.x		2023.03.03	cKOMSP1 B	DMSO	93.301	84.201	-9.1	-0.88543	-17.7086	49.42	1081	3106	155.21	105.79	II.x and I same RBC
	24	EEJR0146dII.y		2023.03.03	cKOMSP1 B	DMSO	77.49	83.524	6.034	0.587108	11.7422	49.42	1081	3106	155.21	105.79
11		EEJR0146e		2023.03.03	cKOMSP1 B	DMSO	wont open
	25	EEJR0146f		2023.03.03	cKOMSP1 B	DMSO	84.357	122.233	37.876	3.68533	73.7067	127.75	2525	3305	164.73	36.98		19	1	0.0526316	Normal		19	1	0.0526316
		EEJR0146g		2023.03.03	cKOMSP1 B	DMSO	No egress
		EEJR0146h		2023.03.03	cKOMSP1 B	DMSO	No egress
12	26	EEJR0149aI.x		2023.02.17	cKOMSP1 B	DMSO	85.407	95.183	9.776	0.951205	19.0241	107.83	169	3144	156.88	49.05		12	3	0.25	Normal		12	3	0.25
		EEJR0149aI.y		2023.02.17	cKOMSP1 B	DMSO	84.9	87.091	2.191	0.213184	4.26369	107.83	169	3144	156.88	49.05
	27	EEJR0149aII.x		2023.02.17	cKOMSP1 B	DMSO	88.978	91.591	2.613	0.254245	5.0849	107.83	169	3839	191.56	83.73
		EEJR0149aII.y		2023.02.17	cKOMSP1 B	DMSO	84.9	91.584	6.684	0.650353	13.0071	107.83	169	3839	191.56	83.73	I.y and II.y same RBC pulled not attached to the same RBC and possible same merizoite
	28	EEJR0149aIII.x		2023.02.17	cKOMSP1 B	DMSO	84.766	103.205	18.439	1.79411	35.8823	107.83	169	4525	225.79	117.96
		EEJR0149aIII.y		2023.02.17	cKOMSP1 B	DMSO	81.177	105.393	24.216	2.35622	47.1243	107.83	169	4525	225.79	117.96
13		EEJR0149bI		2023.02.17	cKOMSP1 B	DMSO	Lost video					96.58	1435	3657	183.76	87.18	Attachment via string (2300), 3240	7	3	0.428571			7	3	0.428571
		EEJR0149bII.x		2023.02.17	cKOMSP1 B	DMSO						96.58	1435	4188	210.45	113.87
		EEJR0149bII.y		2023.02.17	cKOMSP1 B	DMSO						96.58	1435	4188	210.45	113.87
		EEJR0149bIII.x		2023.02.17	cKOMSP1 B	DMSO						96.58	1435	4611	231.7	135.12
		EEJR0149bIII.y		2023.02.17	cKOMSP1 B	DMSO						96.58	1435	4611	231.7	135.12
	29	EEJR0149cI.x		2023.02.17	cKOMSP1 B	DMSO	86.295	100.632	14.337	1.39499	27.8998	82.9	326	3407	170.05	87.15		8	4	0.5	Normal		8	4	0.5
14		EEJR0149cI.y		2023.02.17	cKOMSP1 B	DMSO	82.075	100.765	18.69	1.81854	36.3707	82.9	326	3407	170.05	87.15
	30	EEJR0149cII.x		2023.02.17	cKOMSP1 B	DMSO	90.434	105.769	15.335	1.4921	29.8419	82.9	326	3710	185.17	102.27
		EEJR0149cII.y		2023.02.17	cKOMSP1 B	DMSO	78.71	98.002	19.292	1.87711	37.5422	82.9	326	3710	185.17	102.27	I.y and III and IV.y same RBC pulled. Both RBC pulled but ne a litle on its side so not measured
	31	EEJR0149cIII		2023.02.17	cKOMSP1 B	DMSO	82.075	105.103	23.028	2.24062	44.8125	82.9	326	4082	203.74	120.84
	32	EEJR0149cIV.x		2023.02.17	cKOMSP1 B	DMSO	82.611	92.799	10.188	0.991292	19.8258	82.9	326	4922	245.67	162.77
		EEJR0149cIV.y		2023.02.17	cKOMSP1 B	DMSO	82.075	92.554	10.479	1.01961	20.3921	82.9	326	4922	245.67	162.77
15	33	EEJR0149dI.x		2023.02.17	cKOMSP1 B	DMSO	85.873	102.64	16.767	1.63143	32.6286	121.14	2539	3143	157.59	36.45		16	2	0.125	Normal		16	2	0.125
		EEJR0149dI.y		2023.02.17	cKOMSP1 B	DMSO	86.897	101.707	14.81	1.44101	28.8203	121.14	2539	3143	157.59	36.45
	34	EEJR0149dII		2023.02.17	cKOMSP1 B	DMSO	80.691	88.035	7.344	0.714571	14.2914	121.14	2539	3975	199.31	78.17	Attached to crinylated RBC
16		EEJR0149e		2023.02.17	cKOMSP1 B	DMSO	No attachments										Schizont flew away	6	0	0	Normal		6	0	0
17	35	EEJR0149fI.x		2023.02.17	cKOMSP1 B	DMSO	81.835	97.715	15.88	1.54512	30.9025	335.73	6264	7262	361.89	26.16	Can see merizoites quiet clearly	9	6	0.666667	Normal (a few merizoites clumped)		9	6	0.666667
		EEJR0149fI.y		2023.02.17	cKOMSP1 B	DMSO	87.317	108.994	21.677	2.10917	42.1834	335.73	6264	7262	361.89	26.16	Merizoite chain attachment not measured but separate attachment counted
	36	EEJR0149fII.x		2023.02.17	cKOMSP1 B	DMSO	85.158	113.018	27.86	2.71078	54.2156	335.73	6264	8052	401.26	65.53	One attachment detached when not being pulled
		EEJR0149fII.y		2023.02.17	cKOMSP1 B	DMSO	74.821	97.945	23.124	2.24997	44.9993	335.73	6264	8052	401.26	65.53	One floated out of frame so not detahced
	37	EEJR0149fIII.x		2023.02.17	cKOMSP1 B	DMSO	81.835	118.672	36.837	3.58424	71.6848	335.73	6264	10328	514.69	178.96	III.x and I.x same RBC pulled
		EEJR0149fIII.y		2023.02.17	cKOMSP1 B	DMSO	78.424	85.303	6.879	0.669327	13.3865	335.73	6264	10328	514.69	178.96
18	38	EEJR0149g.1		2023.02.17	cKOMSP1 B	DMSO	81.324	88.634	7.31	0.711263	14.2253	19.01	717	1081	54.22	35.21		4	1	0.25	Normal		4	1	0.25
19		EEJR0149g.2		2023.02.17	cKOMSP1 B	DMSO	No attachments					76.79						6	0	0	schizont a bit clumpy
20		EEJR0149h		2023.02.17	cKOMSP1 B	DMSO	No attachments					62.49						8	0	0	Normal		8	0	0
21		EEJR0149i		2023.02.17	cKOMSP1 B	DMSO	No attachments					160.85						9	0	0	Normal		9	0	0
22	39	EEJR0149jI.x		2023.02.17	cKOMSP1 B	DMSO	82.43	97.907	15.477	1.50591	30.1182	57.72	1181	1702	85.43	27.71		11	7	0.636364	Normal		11	7	0.636364
		EEJR0149jI.y		2023.02.17	cKOMSP1 B	DMSO	84.869	100.903	16.034	1.56011	31.2022	57.72	1181	1702	85.43	27.71
	40	EEJR0149jII		2023.02.17	cKOMSP1 B	DMSO	80.004	98.832	18.828	1.83196	36.6393	57.72	1181	2135	107.17	49.45
	41	EEJR0149jIII.x		2023.02.17	cKOMSP1 B	DMSO	87.147	102.81	15.663	1.52401	30.4802	57.72	1181	2704	135.73	78.01	II RBC pulled and III.y same RBC
		EEJR0149jIII.y		2023.02.17	cKOMSP1 B	DMSO	80.832	97.461	16.629	1.618	32.36	57.72	1181	2704	135.73	78.01
	42	EEJR0149jIV.x		2023.02.17	cKOMSP1 B	DMSO	83.551	102.335	18.784	1.82768	36.5537	57.72	1181	2941	147.62	89.9	I.y and IV.y same RBC pulled unsure if same parasite
		EEJR0149jIV.y		2023.02.17	cKOMSP1 B	DMSO	84.869	103.344	18.475	1.79762	35.9523	57.72	1181	2941	147.62	89.9
	43	EEJR0149jV.x		2023.02.17	cKOMSP1 B	DMSO	87.315	95.45	8.135	0.791536	15.8307	57.72	1181	3356	168.45	110.73	I.x and V.y same RBC pulled
		EEJR0149jV.y		2023.02.17	cKOMSP1 B	DMSO	82.43	99.111	16.681	1.62306	32.4612	57.72	1181	3356	168.45	110.73
	44	EEJR0149jVI.x		2023.02.17	cKOMSP1 B	DMSO	76.34	85.195	8.855	0.861591	17.2318	57.72	1181	3694	185.42	127.7
		EEJR0149jVI.y		2023.02.17	cKOMSP1 B	DMSO	80.832	95.581	14.749	1.43508	28.7016	57.72	1181	3694	185.42	127.7	III.y and VI.y same RBC
		EEJR0149jVII.x		2023.02.17	cKOMSP1 B	DMSO	83.551	100.603	17.052	1.65916	33.1832	57.72	1181	4006	201.08	143.36	IV.x and VII.x same RBC
	45	EEJR0149jVII.y		2023.02.17	cKOMSP1 B	DMSO	76.759	92.006	15.247	1.48353	29.6707	57.72	1181	4006	201.08	143.36	counting y as something over x RBC
23	46	EEJR0149k.x		2023.02.17	cKOMSP1 B	DMSO	94.027	114.439	20.412	1.98609	39.7218	115.81	2487	4261	212.33	96.52		10	1	0.1	Normal		10	1	0.1
		EEJR0149k.y		2023.02.17	cKOMSP1 B	DMSO	94.517	121.841	27.324	2.65863	53.1725	115.81	2487	4261	212.33	96.52
24	47	EEJR0151aI.x		2023.02.23	cKOMSP1	DMSO	87.116	108.058	20.942	2.03766	40.7531	43.66	2283	3016	150.67	107.01		7	2	0.285714	Normal		7	2	0.285714
		EEJR0151aI.y		2023.02.23	cKOMSP1	DMSO	80.595	103.756	23.161	2.25357	45.0713	43.66	2283	3016	150.67	107.01
	48	EEJR0151aII.x		2023.02.23	cKOMSP1	DMSO	78.895	97.114	18.219	1.77271	35.4542	43.66	1219	4171	208.37	164.71
		EEJR0151aII.y		2023.02.23	cKOMSP1	DMSO	86.185	104.466	18.281	1.77874	35.5748	43.66	1219	4171	208.37	164.71	Attachment via merizoite chain 4374 not counted
25		EEJR0151b.1		2023.02.23	cKOMSP1	DMSO	No attachments					2.9						6	0	0	Normal		6	0	0
	49	EEJR0151b.2I.x		2023.02.23	cKOMSP1	DMSO	82.715	93.772	11.057	1.07585	21.5169	52.86	177	1952	97.62	44.76		18	1	0.0555556	Normal		18	1	0.0555556
		EEJR0151b.2I.y		2023.02.23	cKOMSP1	DMSO	78.489	87.268	8.779	0.854197	17.0839	52.86	177	1952	97.62	44.76
		EEJR0151b.2II		2023.02.23	cKOMSP1	DMSO	89.719	84.442	-5.277	-0.513452	-10.269	52.86	177	4166	208.34	155.48	(removed from attachment count)
		EEJR0151c		2023.02.23	cKOMSP1	DMSO	No attachments					36.32					Attachment via strings				No - clumpy
27	50	EEJR0151dI.x		2023.02.23	cKOMSP1	DMSO	87.19	97.706	10.516	1.02321	20.4641	33.5	511	2519	124.84	91.34		17	6	0.352941	Normal		17	6	0.352941
		EEJR0151dI.y		2023.02.23	cKOMSP1	DMSO	89.502	104.483	14.981	1.45765	29.153	33.5	511	2519	124.84	91.34
	51	EEJR0151dII		2023.02.23	cKOMSP1	DMSO	82.271	95.695	13.424	1.30616	26.1231	33.5	511	3323	164.69	131.19	I.x and III.x same RBC
	52	EEJR0151dIII.x		2023.02.23	cKOMSP1	DMSO	87.19	104.719	17.529	1.70557	34.1114	33.5	511	3694	183.08	149.58
		EEJR0151dIII.y		2023.02.23	cKOMSP1	DMSO	87.941	98.678	10.737	1.04471	20.8942	33.5	511	3694	183.08	149.58
	53	EEJR0151dIV.x		2023.02.23	cKOMSP1	DMSO	87.19	113.856	26.666	2.5946	51.892	33.5	511	4139	205.13	171.63	III and IV and VI same RBc and parasite
		EEJR0151dIV.y		2023.02.23	cKOMSP1	DMSO	87.941	101.051	13.11	1.2756	25.5121	33.5	511	4139	205.13	171.63
	54	EEJR0151dV		2023.02.23	cKOMSP1	DMSO	82.217	99.494	17.277	1.68105	33.621	33.5	511	4303	213.26	179.76	II and V same RBCs unsure if same parasite
	55	EEJR0151dVI.x		2023.02.23	cKOMSP1	DMSO	87.19	102.652	15.462	1.50445	30.0891	33.5	511	4621	229.02	195.52
		EEJR0151dVI.y		2023.02.23	cKOMSP1	DMSO	87.217	99.615	12.398	1.20633	24.1265	33.5	511	4621	229.02	195.52
28		EEJR0151e		2023.02.23	cKOMSP1	DMSO	No attachments					11.41					RBC-RBC attachment not counted 1090	8	0	0	Normal (small clump merizoites)		8	0	0
		EEJR0151f		2023.02.23	cKOMSP1	DMSO	No egress
29		EEJR0151g		2023.02.23	cKOMSP1	DMSO	No attachments					78.69					Attachment by string	8	0	0	Normal (but spread merizoites stuck by strings)		8	0	0
		EEJR0151h		2023.02.23	cKOMSP1	DMSO	No egress
30		EEJR0151i		2023.02.23	cKOMSP1	DMSO	Noattachments					27.76						4	0	0	A bit clumpy
																		339	62	17.7983	3.47301		296	58	19.6404	3.99247
										mean	29.4674								18.2891					19.5946
										SEM	2.20324									Egress	30
																				Normal	24	80
																				Unsure	4	13.3333
																				Clumpy	2	6.66667

## Sheet: cKOMSP1 Rap 
egress	attach	Number	Time	Date	Strain	Treatment	Initial length	Max stretch	Difference (pixels)	Difference um	Force pN	Egress time (sec)	Frame before	Detachment frame	Detachment time (sec)	Time after egress (sec)	Notes	Positioned	Attached		egress look		Positioned (clumpy)	Attached (clumpy)
1	1	EEJR0144l.x		2023.01.27	cKOMSP1 B	Rap	81.668	108.473	26.805	2.60813	52.1625	40.39	751	2340	114.57	74.18	Attachment by string	8	1	0.125	normal
		EEJR0144l.y		2023.01.27	cKOMSP1 B	Rap	92.299	113.03	20.731	2.01713	40.3425	40.39	751	2340	114.57	74.18	Attachment by string
2	2	EEJR0144mI.x		2023.01.27	cKOMSP1 B	Rap	86.424	109.902	23.478	2.28441	45.6882	73.85	1537	2382	118.22	44.37		7	4	0.571429	No		7	4	0.571429						Blue	Second erythocte stretched and not included in data set
		EEJR0144mI.y		2023.01.27	cKOMSP1 B	Rap	90.671	118.897	28.226	2.74639	54.9278	73.85	1537	2382	118.22	44.37	I.y and II same RBC pulled attached to different RBC, probable same parasite														Red	Force negative so not counted as atatched
	3	EEJR0144mII		2023.01.27	cKOMSP1 B	Rap	90.671	121.423	30.752	2.99217	59.8434	73.85	1537	3195	158.57	84.72															Green	Normal egress
	4	EEJR0144mIII		2023.01.27	cKOMSP1 B	Rap	90.671	98.422	7.751	0.754172	15.0834	73.85	1537	3376	167.56	93.71	II, III and IV same RBcs and parasite														orange	Clumpy egress
	5	EEJR0144mIV		2023.01.27	cKOMSP1 B	Rap	90.671	104.572	13.901	1.35257	27.0513	73.85	1537	3680	182.65	108.8															red	Unsure about about egress
		EEJR0144n		2023.01.27	cKOMSP1 B	Rap	No attachments					7.75					Schizont flew away				No
3	6	EEJR0144o.x		2023.01.27	cKOMSP1 B	Rap	83.919	96.049	12.13	1.18025	23.605	138.79	2974	3691	189.53	50.74	Interesting enchoictosis 4000	6	1	0.166667			6	1	0.166667
		EEJR0144o.y		2023.01.27	cKOMSP1 B	Rap	85.938	103.693	17.755	1.72756	34.5512	138.79	2974	3691	189.53	50.74	Interesting enchoictosis 4000
4	7	EEJR0144pII		2023.01.27	cKOMSP1 B	Rap	80.877	95.52	14.643	1.42476	28.4953	10.14	125	2096	107.9	97.76	RBC attached to crinylated, One detached when not pulled. Merizoite-merizoite attachment (not counted)	7	3	0.428571	Merizoite spread like normal
	8	EEJR0144pII.x		2023.01.27	cKOMSP1 B	Rap	90.146	108.251	18.105	1.76162	35.2323	10.14	125	3727	191.87	181.73
		EEJR0144pII.y		2023.01.27	cKOMSP1 B	Rap	80.877	90.73	9.853	0.958697	19.1739	10.14	125	3727	191.87	181.73	I and II.y same RBC
		EEJR0144q		2023.01.27	cKOMSP1 B	Rap	No egress										attachment across schizont
5	9	EEJR0144rI.x		2023.01.27	cKOMSP1 B	Rap	80.36	85.999	5.639	0.548675	10.9735	18.64	30	1644	83.48	64.84	Removed 1 from attachment account as measured negative	9	1	0.111111	No - clumpy but few merizoites released		9	1	0.111111
		EEJR0144rI.y		2023.01.27	cKOMSP1 B	Rap	85.752	97.148	11.396	1.10883	22.1766	18.64	30	1644	83.48	64.84
		EEJR0144rII.x		2023.01.27	cKOMSP1 B	Rap	80.36	78.772	-1.588	-0.154512	-3.09025	18.64	30	1902	96.58	77.94
		EEJR0144rII.y		2023.01.27	cKOMSP1 B	Rap	85.752	84.666	-1.086	-0.105668	-2.11336	18.64	30	1902	96.58	77.94
		EEJR0144s		2023.01.27	cKOMSP1 B	Rap	lose imaging									0	Lose imaging but egress and attachment happen in video				No clumpy
		EEJR0144u		2023.01.27	cKOMSP1 B	Rap	No attachments					53.74					Schizont flew away
		EEJR0144v		2023.01.27	cKOMSP1 B	Rap	No attachment									0	Egress at end but video stoped, in next video				No clumpy
		EEJR0144x		2023.01.27	cKOMSP1 B	Rap	No attachments									0	Schizont flew away
6		EEJR0144y		2023.01.27	cKOMSP1 B	Rap	No attachments									0		4	0	0	Drift out view to quickly to be sure		4	0	0
7	10	EEJR0146I.1		2023.03.03	cKOMSP1 B	Rap	87.564	93.05	5.486	0.533788	10.6758	39.46	1014	2616	131.15	91.69		6	1	0.166667	No		6	1	0.166667
		EEJR0146I.2		2023.03.03	cKOMSP1 B	Rap	No attachments					123.88						4	0	0	No		4	0	0
		EEJR0146j		2023.03.03	cKOMSP1 B	Rap	No egres
8	11	EEJR0146k		2023.03.03	cKOMSP1 B	Rap	75.351	107.762	32.411	3.15359	63.0718	77.08	1509	2713	134.05	56.97		13	3	0.230769	No - but quiet lot merizoites free		13	3	0.230769
	12	EEJR0146kII.x		2023.03.03	cKOMSP1 B	Rap	75.351	90.789	15.438	1.50212	30.0423	77.08	1509	3687	182.17	105.09	I and II.x same RBC, I attached and II.y same RBC and same parasite
		EEJR0146kII.y		2023.03.03	cKOMSP1 B	Rap	86.753	94.16	7.407	0.720701	14.414	77.08	1509	3687	182.17	105.09
	13	EEJR0146kIII		2023.03.03	cKOMSP1 B	Rap	89.54	93.942	4.402	0.428315	8.56629	77.08	1509	4608	227.68	150.6
9		EEJR0146l		2023.03.03	cKOMSP1 B	Rap	No attachments					84.17						2	0	0	No		2	0	0
20		EEJR0146m		2023.03.03	cKOMSP1 B	Rap	No attachments					94.69						5	0	0	Clumpy		5	0	0
11	14	EEJR0146n.1.x		2023.03.03	cKOMSP1 B	Rap	79.267	91.295	12.028	1.17032	23.4065	75.5	1329	2177	109.45	33.95		2	1	0.5	More normal looking, lots merizoites released, possible clump but flew away
		EEJR0146n.1.y		2023.03.03	cKOMSP1 B	Rap	83.411	100.936	17.525	1.70518	34.1037	75.5	1329	2177	109.45	33.95
	15	EEJR0146n.2I		2023.03.03	cKOMSP1 B	Rap	81.391	87.478	6.087	0.592265	11.8453	75.5	2819	3421	171.99	96.49	RBC attached to merizoite in cluster by string, merizoite detaches around 3100	19	6	0.315789	Clumpy		19	6	0.315789
	16	EEJR0146n.2II		2023.03.03	cKOMSP1 B	Rap	86.331	91.7	5.369	0.522404	10.4481	75.5	2819	3507	176.32	100.82
	17	EEJR0146n.2III		2023.03.03	cKOMSP1 B	Rap	81.391	85.012	3.621	0.352323	7.04647	75.5	2819	3714	186.73	111.23	2I and 2III same RBCs and parasite
	18	EEJR0146n.2IV		2023.03.03	cKOMSP1 B	Rap	86.331	104.835	18.504	1.80044	36.0088	75.5	2819	3845	193.31	117.81	2II and 2IV same RBCs unsure if same parasites
	19	EEJR0146n.2V		2023.03.03	cKOMSP1 B	Rap	86.331	103.487	17.156	1.66928	33.3856	75.5	2819	4098	206.03	130.53	2IV and 2V same RBcs and parsite
	20	EEJR0146n.2V		2023.03.03	cKOMSP1 B	Rap	86.331	87.866	1.535	0.149355	2.98711	75.5	2819	4811	241.88	166.38	2V and 2VI same RBC unsure about parasite
12		EEJR0149l		2023.02.17	cKOMSP1	Rap	No attachment					34.64						6	0	0	No - clumpy		6	0	0
13		EEJR0149m		2023.02.17	cKOMSP1	Rap	No attachment					124.78					attachment of merizoites by strings	5	0	0	No - clumpy		5	0	0
14		EEJR0149n		2023.02.17	cKOMSP1	Rap	No attachment					71.62					attachment to schixont of RBC and attachmnet of merizoite by string	4	0	0	No - clumpy		4	0	0
15	21	EEJR0149o		2023.02.17	cKOMSP1	Rap	87.094	111.424	24.33	2.36731	47.3462	15.9	546	2089	104.42	88.52	attachment of merizoites by strings	8	2	0.25	No - fairly clumpy		8	2	0.25
16	22	EEJR0149pI.x		2023.02.17	cKOMSP1	Rap	81.214	97.326	16.112	1.5677	31.354	85.49	546	4952	247.28	161.79	attachment of RBC to merizoite stuck to slide.	7	2	0.285714	No - clumpy		7	2	0.285714
		EEJR0149pI.y		2023.02.17	cKOMSP1	Rap	89.562	103.158	13.596	1.32289	26.4578	85.49	546	4952	247.28	161.79
	23	EEJR0149pII.x		2023.02.17	cKOMSP1	Rap	81.214	94.19	12.976	1.26256	25.2513	85.49	546	5249	262.11	176.62	I and II same RBC unsure if same parasite
		EEJR0149pII.y		2023.02.17	cKOMSP1	Rap	89.562	97.374	7.812	0.760108	15.2022	85.49	546	5249	262.11	176.62
17	24	EEJR0149qI		2023.02.17	cKOMSP1	Rap	79.369	89.793	10.424	1.01426	20.2851	2.3	2	2438	121.8	119.5	attachment of merizoites by strings	7	4	0.571429	No - clumpy		7	4	0.571429
	25	EEJR0149qII		2023.02.17	cKOMSP1	Rap	79.369	103.61	24.241	2.35865	47.173	2.3	2	3244	162.06	159.76	I, II, III and IV same RBC and parasite. Pulled multipe times
	26	EEJR0149qIII		2023.02.17	cKOMSP1	Rap	79.369	93.085	13.716	1.33457	26.6913	2.3	2	3499	174.8	172.5
	27	EEJR0149qIV.x		2023.02.17	cKOMSP1	Rap	79.369	96.659	17.29	1.68232	33.6463	2.3	2	4225	211.07	208.77	IV.x and I/II/III same RBC
		EEJR0149qIV.y		2023.02.17	cKOMSP1	Rap	86.984	104.931	17.947	1.74624	34.9249	2.3	2	4225	211.07	208.77
	28	EEJR0149r		2023.02.17	cKOMSP1	Rap	No egress
18	29	EEJR0149sI.x		2023.02.17	cKOMSP1	Rap	84.638	107.748	23.11	2.2486	44.9721	135.92	724	4348	217.67	81.75	attachment of merizoites by strings	14	6	0.428571	sort of - not that clumpy		14	6	0.428571
		EEJR0149sI.y		2023.02.17	cKOMSP1	Rap	81.919	108.49	26.571	2.58536	51.7072	135.92	724	4348	217.67	81.75
	30	EEJR0149sII		2023.02.17	cKOMSP1	Rap	78.319	92.799	14.48	1.4089	28.1781	135.92	724	4589	229.73	93.81
	31	EEJR0149sIII.x		2023.02.17	cKOMSP1	Rap	84.638	104.938	20.3	1.97519	39.5038	135.92	724	4812	240.89	104.97	I.x/ III.x/IV.x then I.y / III.y/IV.y same RBC unsure if same parasite
		EEJR0149sIII.y		2023.02.17	cKOMSP1	Rap	81.919	103.859	21.94	2.13476	42.6952	135.92	724	4812	240.89	104.97
	32	EEJR0149sIV.x		2023.02.17	cKOMSP1	Rap	84.638	91.361	6.723	0.654148	13.083	135.92	724	5194	260.02	124.1
		EEJR0149sIV.y		2023.02.17	cKOMSP1	Rap	81.919	90.907	8.988	0.874532	17.4906	135.92	724	5194	260.02	124.1
	33	EEJR0149sV.x		2023.02.17	cKOMSP1	Rap	87	90.539	3.539	0.344345	6.88689	135.92	724	5456	273.13	137.21
		EEJR0149sV.y		2023.02.17	cKOMSP1	Rap	78.319	90.234	11.915	1.15933	23.1866	135.92	724	5456	273.13	137.21
	34	EEJR0149sVI.x		2023.02.17	cKOMSP1	Rap	84.638	93.923	9.285	0.90343	18.0686	135.92	724	6040	302.37	166.45
		EEJR0149sVI.y		2023.02.17	cKOMSP1	Rap	81.919	90.267	8.348	0.81226	16.2452	135.92	724	6040	302.37	166.45
		EEJR0149t		2023.02.17	cKOMSP1	Rap	No egress
19	35	EEJR0149u.x		2023.02.17	cKOMSP1	Rap	80.814	91.245	10.431	1.01494	20.2987	19.83	1724	2905	145.44	125.61	attachment of merizoites by strings	10	1	0.1	No - fairly clumpy		10	1	0.1
		EEJR0149u.y		2023.02.17	cKOMSP1	Rap	79.754	89.883	10.129	0.985552	19.711	19.83	1724	2905	145.44	125.61	attachment of merizoites by strings
20	36	EEJR0149vI.x		2023.02.17	cKOMSP1	Rap	84.808	108.094	23.286	2.26573	45.3146	37.21	727	1970	98.79	61.58		6	3	0.5	Clumpy		6	3	0.5
		EEJR0149vI.y		2023.02.17	cKOMSP1	Rap	85.065	96.251	11.186	1.0884	21.768	37.21	727	1970	98.79	61.58	I.x/II.x and I.y and II.y same RBc and parasite
	37	EEJR0149vII.x		2023.02.17	cKOMSP1	Rap	84.808	94.568	9.76	0.949648	18.993	37.21	727	3191	160.01	122.8
		EEJR0149vII.y		2023.02.17	cKOMSP1	Rap	85.065	91.205	6.14	0.597422	11.9484	37.21	727	3191	160.01	122.8
	38	EEJR0149vIII		2023.02.17	cKOMSP1	Rap	81.53	91.172	9.642	0.938167	18.7633	37.21	727	3564	178.71	141.5	Attachment after 180sec not counted
		EEJR0149x		2023.02.17	cKOMSP1	Rap	No attachments										Floated out view
21	39	EEJR0149y.x		2023.02.17	cKOMSP1	Rap	85.365	98.676	13.311	1.29516	25.9032	39.06	2428	3920	196.53	157.47		9	2	0.222222	No - clumpy		9	2	0.222222
		EEJR0149y.y		2023.02.17	cKOMSP1	Rap	81.544	92.778	11.234	1.09307	21.8614	39.06	2428	3920	196.53	157.47
		EEJR0149z		2023.02.17	cKOMSP1	Rap	No egress									0
22	40	EEJR0151jI.x		2023.02.23	cKOMSP1	Rap	86.442	104.145	17.703	1.7225	34.45	61.75	1085	3610	180.34	118.59		16	1	0.0625	Normal
		EEJR0151jI.y		2023.02.23	cKOMSP1	Rap	81.49	96.026	14.536	1.41435	28.2871	61.75	1085	3610	180.34	118.59
		EEJR0151k		2023.02.23	cKOMSP1	Rap	No attachments					248.1									No - clumpy not merizoites released
		EEJR0151l		2023.02.23	cKOMSP1	Rap	No attachments					10.98									No - very clumpy no merizoites released
		EEJR0151m		2023.02.23	cKOMSP1	Rap	No egress
		EEJR0151n		2023.02.23	cKOMSP1	Rap	No egress
		EEJR0151o		2023.02.23	cKOMSP1	Rap	No egress
		EEJR0151p		2023.02.23	cKOMSP1	Rap	No egress
23	41	EEJR0151qI		2023.02.23	cKOMSP1	Rap	85.78	89.223	3.443	0.335004	6.70008	148.22	2376	3948	197.62	49.4	Both RBC pulled, merizoite on side of none measured RBC	14	2	0.142857	No - clumpy		14	2	0.142857
	42	EEJR0151qII		2023.02.23	cKOMSP1	Rap	85.78	97.74	11.96	1.16371	23.2742	148.22	2376	6051	302.89	154.67	I and II same RBC pulled but attached to different RBC. Attached to crinylated RBC
		EEJR0151r		2023.02.23	cKOMSP1	Rap	No egress - fluresence
		EEJR0151s		2023.02.23	cKOMSP1	Rap	No egress - fluresence
		EEJR0151t		2023.02.23	cKOMSP1	Rap	No attachments					171.79					Floated out view				Fairly Clumpy
		EEJR0151u		2023.02.23	cKOMSP1	Rap	No attachments					29.42				-29.42	No free merizoites, attachment acroess schizont, and strings of attachment				Very clumpy
24		EEJR0151v		2023.02.23	cKOMSP1	Rap	No attachments					208.05				-208.05	Attachment of two chained merizoites not counted 644	10	0	0	Clumpy		10	0	0
		EEJR0151w		2023.02.23	cKOMSP1	Rap	No egress
25	43	EEJR0151xI.x		2023.02.23	cKOMSP1	Rap	78.184	84.45	6.266	0.609682	12.1936	148.71	3107	3905	196.05	47.34		14	5	0.357143	Normal - a bit clumpy
		EEJR0151xI.y		2023.02.23	cKOMSP1	Rap	78.762	91.582	12.82	1.24739	24.9477	148.71	3107	3905	196.05	47.34
	44	EEJR0151xII.x		2023.02.23	cKOMSP1	Rap	87.393	96.889	9.496	0.923961	18.4792	148.71	3107	4256	213.67	64.96
		EEJR0151xII.y		2023.02.23	cKOMSP1	Rap	87.128	96.763	9.635	0.937486	18.7497	148.71	3107	4256	213.67	64.96	Attachment via chain of two merizoites 4719 not counted
		EEJR0151xIII.x		2023.02.23	cKOMSP1	Rap	86.526	94.449	7.923	0.770908	15.4182	148.71	3107	5202	261.17	112.46
		EEJR0151xIII.y		2023.02.23	cKOMSP1	Rap	80.514	94.012	13.498	1.31336	26.2671	148.71	3107	5202	261.17	112.46
	45	EEJR0151xIV.x		2023.02.23	cKOMSP1	Rap	78.859	84.3	5.441	0.529409	10.5882	148.71	3107	5611	281.7	132.99
		EEJR0151xIV.y		2023.02.23	cKOMSP1	Rap	77.426	87.706	10.28	1.00024	20.0049	148.71	3107	5611	281.7	132.99
		EEJR0151xV.x		2023.02.23	cKOMSP1	Rap	87.128	85.937	-1.191	-0.115884	-2.31769	148.71	3107	6350	281.7	132.99	II.y and V.x same RBC and IV.y and V.y same RBC and same paraste as IV
	46	EEJR0151xV.y		2023.02.23	cKOMSP1	Rap	77.426	83.603	6.177	0.601022	12.0204	148.71	3107	6350	318.8	170.09	Attachments after 180sec
26	47	EEJR0151yI.x		2023.02.23	cKOMSP1	Rap	90.235	102.165	11.93	1.16079	23.2158	125.71	2575	3041	152.06	26.35	Video might be cut short	7	1	0.142857	Normal
		EEJR0151yI.y		2023.02.23	cKOMSP1	Rap	81.25	93.083	11.833	1.15135	23.027	125.71	2575	3041	152.06	26.35
27	48	EEJR0151zI		2023.02.23	cKOMSP1	Rap	84.035	95.478	11.443	1.1134	22.2681	14.18	680	1458	72.82	58.64	Very clearly see the loss of membrane	5	3	0.6	No - clumpy		5	3	0.6
	49	EEJR0151zII		2023.02.23	cKOMSP1	Rap	84.035	89.385	5.35	0.520555	10.4111	14.18	680	1600	79.92	65.74	I, II, III same RBCs and parsite
	50	EEJR0151zIII		2023.02.23	cKOMSP1	Rap	84.035	93.32	9.285	0.90343	18.0686	14.18	680	1839	91.85	77.67
	51	EEJR0151aaI.x		2023.02.23	cKOMSP1	Rap	79.491	82.223	2.732	0.265824	5.31647	25.05	786	2183	107.86	82.81		4	1	0.25	Clumpy		4	1	0.25
		EEJR0151aaI.y		2023.02.23	cKOMSP1	Rap	83.545	89.023	5.478	0.533009	10.6602	25.05	786	2183	107.86	82.81
		EEJR0151ab		2023.02.23	cKOMSP1	Rap	No attachments					34.94					No free merizoites				Very odd egress Clumpy membrans bulge
28	52	EEJR0151acI		2023.02.23	cKOMSP1	Rap	80.181	104.677	24.496	2.38346	47.6692	73.07	862	2850	142.73	69.66	Attachment via strings	14	3	0.214286	clumpy		14	3	0.214286
	53	EEJR0151acII		2023.02.23	cKOMSP1	Rap	80.181	96.437	16.256	1.58171	31.6342	73.07	862	3173	158.91	85.84	I and II same RBC and parsite
	54	EEJR0151acIII		2023.02.23	cKOMSP1	Rap	75.349	87.641	12.292	1.19601	23.9202	73.07	862	4312	215.95	142.88	I/II and III attach to same RBC, probable same parasite but different RBC pulled
		EEJR0151ad		2023.02.23	cKOMSP1	Rap	No egress
29	55	EEJR0151aeI		2023.02.23	cKOMSP1	Rap	71.092	85.004	13.912	1.35364	27.0728	0.75	87	1914	95.69	94.94	Attachments after 180sec	15	3	0.2	clumpy		15	3	0.2
	56	EEJR0151aeII.x		2023.02.23	cKOMSP1	Rap	82.55	102.059	19.509	1.89823	37.9645	0.75	87	2714	135.68	134.93
		EEJR0151aeII.y		2023.02.23	cKOMSP1	Rap	91.162	108.306	17.144	1.66811	33.3622	0.75	87	2714	135.68	134.93
	57	EEJR0151aeIII.x		2023.02.23	cKOMSP1	Rap	82.667	86.743	4.076	0.396595	7.9319	0.75	87	3426	171.28	170.53
		EEJR0151aeIII.y		2023.02.23	cKOMSP1	Rap	71.092	85.825	14.733	1.43352	28.6704	0.75	87	3426	171.28	170.53	III.y and I same RBC
										mean	25.1917							267	60	21.6987	3.38172		213	48	20.4904	3.81964
										SEM	1.91408
																				Egress	38
																			22.4719	Normal	4	10.5263
																				Unsure	2	5.26316
																				Clumpy	32	84.2105

## Sheet: cKOGAP45 DMSO 
egress	attachment	Number	Time	Date	Strain	Treatment	Initial length	Max stretch	Difference (pixels)	Difference um	Force pN	Egress time (sec)	Frame before	Detachment frame	Detachment time (sec)	Time after egress (sec)	Notes	Positioned	Attached
1		EJR0145a		2023.02.03	cKOGAP45	DMSO	No attachments					125.91						11	0	0	Looks like might only have half video?
		EJR0145b		2023.02.04	cKOGAP45	DMSO						32.89
2	1	EJR0145c.1I.x		2023.02.05	cKOGAP45	DMSO	85.004	90.133	5.129	0.499052	9.98103	64.82	1289	2344	117.05	52.23		5	1	0.2
		EJR0145c.1I.y		2023.02.05	cKOGAP45	DMSO	91.023	110.564	19.541	1.90134	38.0268	64.82	1289	2344	117.05	52.23
3	2	EJR0145c.2I.x		2023.02.05	cKOGAP45	DMSO	85.914	88.858	2.944	0.286451	5.72902	64.82	1289	3586	179.07	114.25		13	2	0.153846							Blue	Second erythocte stretched and not included in data set
		EJR0145c.2I.y		2023.02.05	cKOGAP45	DMSO	86.991	79.387	-7.604	-0.739869	-14.7974	64.82	1289	3586	179.07	114.25											Red	Force negative so not counted as atatched
	3	EJR0145c.2II.x		2023.02.05	cKOGAP45	DMSO	84.893	92.976	8.083	0.786476	15.7295	64.82	1289	5010	250.18	185.36											Green	Multiple measurements for same merizoite
		EJR0145c.2II.y		2023.02.05	cKOGAP45	DMSO	83.309	91.78	8.471	0.824228	16.4846	64.82	1289	5010	250.18	185.36											Orange	Same Erythocte unsure about merozoite
4	4	EJR0145c.3		2023.02.05	cKOGAP45	DMSO	84.473	115.829	31.356	3.05094	61.0188	255.82	5367	7023	350.7	94.88		10	1	0.1
5	5	EJR0145dI		2023.02.06	cKOGAP45	DMSO	79.74	86.578	6.838	0.665337	13.3067	32.65	614	1458	73	40.35		20	3	0.15
	6	EJR0145dII.x		2023.02.06	cKOGAP45	DMSO	87.294	110.858	23.564	2.29278	45.8555	32.65	614	2116	105.95	73.3
		EJR0145dII.y		2023.02.06	cKOGAP45	DMSO	84.63	99.237	14.607	1.42126	28.4252	32.65	614	2116	105.95	73.3
	7	EJR0145dIII		2023.02.06	cKOGAP45	DMSO	84.63	91.026	6.396	0.622331	12.4466	32.65	614	2805	140.45	107.8	III and II.y same RBC and parasite
6	8	EJR0145eI.x		2023.02.07	cKOGAP45	DMSO	79.085	94.621	15.536	1.51165	30.2331	36.46	611	2483	124.02	87.56		12	2	0.166667
		EJR0145eI.y		2023.02.07	cKOGAP45	DMSO	77.705	87.343	9.638	0.937777	18.7555	36.46	611	2483	124.02	87.56
	9	EJR0145eII.x		2023.02.07	cKOGAP45	DMSO	80.34	91.767	11.427	1.11185	22.2369	36.46	611	2870	143.35	106.89
		EJR0145eII.x		2023.02.07	cKOGAP45	DMSO	80.997	92.515	11.518	1.1207	22.414	36.46	611	2870	143.35	106.89
7	10	EJR0145fI		2023.02.08	cKOGAP45	DMSO	72.365	85.527	13.162	1.28066	25.6133	251.96	4493	5746	288.52	36.56		10	2	0.2
	11	EJR0145fII.x		2023.02.08	cKOGAP45	DMSO	79.035	89.903	10.868	1.05746	21.1491	251.96	4493	6062	304.38	52.42
	12	EJR0145fII.y		2023.02.08	cKOGAP45	DMSO	78.528	85.714	7.186	0.699198	13.984	251.96	4493	6062	304.38	52.42
8	13	EJR0145gI		2023.02.09	cKOGAP45	DMSO	83.086	97.629	14.543	1.41503	28.3007	114.87	2197	2797	139.63	24.76		11	6	0.545455	At attachment but RBC crinylated
	14	EJR0145gII		2023.02.09	cKOGAP45	DMSO	83.164	95.311	12.147	1.1819	23.6381	114.87	2197	2921	145.82	30.95	sideways detachment
	15	EJR0145gIII		2023.02.09	cKOGAP45	DMSO	89.16	98.07	8.91	0.866943	17.3389	114.87	2197	4468	223.04	108.17
	16	EJR0145gIV		2023.02.09	cKOGAP45	DMSO	89.16	96.887	7.727	0.751837	15.0367	114.87	2197	4828	241.01	126.14	II, III and IV same RBcs and parasite
	17	EJR0145gV		2023.02.09	cKOGAP45	DMSO	89.16	99.374	10.214	0.993822	19.8764	114.87	2197	5154	257.29	142.42
9		EJR0145g.2		2023.02.09	cKOGAP45	DMSO	No attachments					231.43						4	0	0
10	18	EJR0145h		2023.02.10	cKOGAP45	DMSO	89.784	108.775	18.991	1.84782	36.9565	25.46	290	3829	190.79	165.33		20	1	0.05
11		EEJR0148aI.x		2023.02.17	cKOGAP45	DMSO	73.353	93.638	20.285	1.97373	39.4746	6.89	45	1145	56.77	49.88	I.x RBC bobble shape	16	2	0.125
		EEJR0148aI.y		2023.02.17	cKOGAP45	DMSO	91.836	81.94	-9.896	-0.962881	-19.2576	6.89	45	1145	56.77	49.88
	19	EEJR0148aII.x		2023.02.17	cKOGAP45	DMSO	86.155	109.719	23.564	2.29278	45.8555	6.89	1742	2498	123.8	116.91
		EEJR0148aII.y		2023.02.17	cKOGAP45	DMSO	82.309	99.771	17.462	1.69905	33.9811	6.89	1742	2498	123.8	116.91
12	20	EEJR0148bI.x		2023.02.17	cKOGAP45	DMSO	89.029	102.43	13.401	1.30392	26.0783	31.45	638	1194	59.32	27.87		13	7	0.538462	Attached RBC crinylated
		EEJR0148bI.y		2023.02.17	cKOGAP45	DMSO	75.437	87.821	12.384	1.20496	24.0993	31.45	638	1194	59.32	27.87
	21	EEJR0148bII		2023.02.17	cKOGAP45	DMSO	89.592	100.666	11.074	1.0775	21.55	31.45	638	2179	108.26	76.81
	22	EEJR0148bIII		2023.02.17	cKOGAP45	DMSO	89.592	96.988	7.396	0.719631	14.3926	31.45	638	2510	124.7	93.25	II and III and IV same RBC and parasite
	23	EEJR0148bIV		2023.02.17	cKOGAP45	DMSO	89.592	119.769	30.177	2.93622	58.7244	31.45	638	2884	124.7	93.25	II, III, IV and VI same RBC and parasite
	24	EEJR0148bV.x		2023.02.17	cKOGAP45	DMSO	78.815	91.76	12.945	1.25955	25.191	31.45	638	3091	153.57	122.12					Attached RBC crinylated
		EEJR0148bV.y		2023.02.17	cKOGAP45	DMSO	83.927	97.443	13.516	1.31511	26.3021	31.45	638	3091	153.57	122.12
	25	EEJR0148bVI		2023.02.17	cKOGAP45	DMSO	89.592	102.513	12.921	1.25721	25.1443	31.45	638	3574	177.56	146.11
13	26	EEJR0148b2I.x		2023.02.17	cKOGAP45	DMSO	81.064	93.001	11.937	1.16147	23.2294	215.57	4712	6273	311.66	96.09		9	1	0.111111
		EEJR0148b2I.y		2023.02.17	cKOGAP45	DMSO	91.717	106.193	14.476	1.40851	28.1703	215.57	4712	6273	311.66	96.09
14	27	EEJR0148b3I		2023.02.17	cKOGAP45	DMSO	81.633	105.327	23.694	2.30543	46.1085	313.94	6590	7017	348.62	34.68		13	4	0.307692
	28	EEJR0148b3II		2023.02.17	cKOGAP45	DMSO	86.876	112.877	26.001	2.5299	50.5979	313.94	6590	7771	386.08	72.14	3II and 3III same RBCs and merizoite
	29	EEJR0148b3III		2023.02.17	cKOGAP45	DMSO	86.876	95.744	8.868	0.862856	17.2571	313.94	6590	8214	408.09	94.15
	30	EEJR0148b3IV.x		2023.02.17	cKOGAP45	DMSO	91.717	102.86	11.143	1.08421	21.6843	313.94	6590	8586	426.57	112.63	attachment via chain 9678
		EEJR0148b3IV.y		2023.02.17	cKOGAP45	DMSO	81.633	97.563	15.93	1.54999	30.9998	313.94	6590	8586	426.57	112.63	2I.y and 3IV.x same RBC/ 3I and 3IV.y same RBC
15	31	EEJR0148cI.x		2023.02.17	cKOGAP45	DMSO	83.644	101.414	17.77	1.72902	34.5804	128.19	2704	3271	163.85	35.66		7	3	0.428571
		EEJR0148cI.y		2023.02.17	cKOGAP45	DMSO	81.402	102.618	21.216	2.06432	41.2863	128.19	2704	3271	163.85	35.66					Both RBC attached to slide so could not detach
	32	EEJR0148cII.x		2023.02.17	cKOGAP45	DMSO	94.519	112.231	17.712	1.72338	34.4676	128.19	2704	3813	191	62.81
		EEJR0148cII.y		2023.02.17	cKOGAP45	DMSO	81.371	92.687	11.316	1.10105	22.0209	128.19	2704	3813	191	62.81
16	33	EEJR0148c2I		2023.02.17	cKOGAP45	DMSO	87.883	103.379	15.496	1.50776	30.1552	272.95	5917	6283	314.73	41.78		9	4	0.444444
	34	EEJR0148c2II		2023.02.17	cKOGAP45	DMSO	87.883	95.858	7.975	0.775968	15.5194	272.95	5917	6587	329.96	57.01	I and II and III same RBcs and parasite
	35	EEJR0148c2III		2023.02.17	cKOGAP45	DMSO	87.883	94.999	7.116	0.692387	13.8477	272.95	5917	6859	343.58	70.63
	36	EEJR0148c2IV.x		2023.02.17	cKOGAP45	DMSO	86.487	98.898	12.411	1.20759	24.1518	272.95	5917	7150	358.16	85.21
		EEJR0148c2IV.y		2023.02.17	cKOGAP45	DMSO	88.979	90.583	1.604	0.156069	3.12138	272.95	5917	7150	358.16	85.21
17	37	EEJR0148dI.x		2023.02.17	cKOGAP45	DMSO	81.451	87.625	6.174	0.60073	12.0146	78.64	1700	3740	185.1	106.46	Attachment via string	10	3	0.3
		EEJR0148dI.y		2023.02.17	cKOGAP45	DMSO	88.046	103.044	14.998	1.45931	29.1861	78.64	1700	3740	185.1	106.46
	38	EEJR0148dII.x		2023.02.17	cKOGAP45	DMSO	81.451	91.037	9.586	0.932718	18.6544	78.64	1700	4223	209.01	130.37	I and II same RBcs usure if same parasite
		EEJR0148dII.y		2023.02.17	cKOGAP45	DMSO	88.046	94.224	6.178	0.601119	12.0224	78.64	1700	4223	209.01	130.37
	39	EEJR0148dIII		2023.02.17	cKOGAP45	DMSO	86.974	110.273	23.299	2.26699	45.3399	78.64	1700	4351	215.34	136.7
18	40	EEJR0148eI.x		2023.02.17	cKOGAP45	DMSO	82.05	98.746	16.696	1.62452	32.4904	7.15	327	2298	115.07	107.92		12	4	0.333333
		EEJR0148eI.y		2023.02.17	cKOGAP45	DMSO	81.029	91.147	10.118	0.984481	19.6896	7.15	67	2298	115.07	107.92
	41	EEJR0148eII.x		2023.02.17	cKOGAP45	DMSO	81.286	95.584	14.298	1.3912	27.8239	7.15	67	3902	195.39	188.24	Attachment after 180 sec
		EEJR0148eII.y		2023.02.17	cKOGAP45	DMSO	80.684	96.945	16.261	1.5822	31.6439	7.15	67	3902	195.39	188.24
19	42	EEJR0148e2I		2023.02.17	cKOGAP45	DMSO	78.117	89.884	11.767	1.14493	22.8986	93.49	67	3060	153.22	59.73		8	2	0.25
	43	EEJR0148e2II		2023.02.17	cKOGAP45	DMSO	86.856	97.804	10.948	1.06524	21.3048	93.49	67	3290	153.22	59.73	RBC-RBC attachment 3479 not counted
	44	EEJR0148e2III		2023.02.17	cKOGAP45	DMSO	86.856	106.934	20.078	1.95359	39.0718	93.49	67	3608	180.66	87.17	2II and 2III same RBc and parasites
	45	EEJR0148e2IV		2023.02.17	cKOGAP45	DMSO	78.117	92.49	14.373	1.39849	27.9699	93.49	67	4048	202.7	109.21	2I and 2IV same RBc pulled
20		EEJR0148fI.x		2023.02.17	cKOGAP45	DMSO	82.736	98.348	15.612	1.51905	30.381	Just before start	48	1353	67.26			16	7	0.4375
		EEJR0148fI.y		2023.02.17	cKOGAP45	DMSO	82.136	107.991	25.855	2.51569	50.3138	Just before start	48	1353	67.26
	46	EEJR0148fII		2023.02.17	cKOGAP45	DMSO	83.873	96.515	12.642	1.23007	24.6013	Just before start	48	1457	72.43		I, III and IV same RBC unsure parasite
	47	EEJR0148fIII.x		2023.02.17	cKOGAP45	DMSO	82.736	99.937	17.201	1.67366	33.4731	Just before start	48	2033	101.06
		EEJR0148fIII.y		2023.02.17	cKOGAP45	DMSO	82.136	90.895	8.759	0.852251	17.045	Just before start	48	2033	101.06
	48	EEJR0148fIV.x		2023.02.17	cKOGAP45	DMSO	82.736	101.033	18.297	1.7803	35.606	Just before start	48	2523	125.42
		EEJR0148fIV.y		2023.02.17	cKOGAP45	DMSO	82.136	94.425	12.289	1.19572	23.9144	Just before start	48	2523	125.42
	49	EEJR0148fV		2023.02.17	cKOGAP45	DMSO	83.873	86.149	2.276	0.221455	4.4291	Just before start	48	2667	132.58		II and V same RBC but different parasite
	50	EEJR0148fVI		2023.02.17	cKOGAP45	DMSO	82.736	95.607	12.871	1.25235	25.047	Just before start	48	3483	173.14		VI and V.x same RBC
	51	EEJR0148fVII		2023.02.17	cKOGAP45	DMSO	85.451	100.211	14.76	1.43615	28.723	Just before start	48	3686	183.23
21	52	EEJR0148gI		2023.02.17	cKOGAP45	DMSO	87.724	97.905	10.181	0.990611	19.8122	68.49	1167	2483	123.77	55.28	Attachmnet but gap between 2195 so not counted	19	10	0.526316
	53	EEJR0148gII		2023.02.17	cKOGAP45	DMSO	84.601	112.158	27.557	2.6813	53.6259	68.49	1167	3264	162.7	94.21
	54	EEJR0148gIII		2023.02.17	cKOGAP45	DMSO	78.772	92.187	13.415	1.30528	26.1056	68.49	1167	3381	168.53	100.04
	55	EEJR0148gIV		2023.02.17	cKOGAP45	DMSO	78.772	104.211	25.439	2.47521	49.5043	68.49	1167	3758	187.32	118.83	III and IV same RBc pulled, attached to different RBC, unsure if same parasite
	56	EEJR0148gV		2023.02.17	cKOGAP45	DMSO	78.772	102.149	23.377	2.27458	45.4916	68.49	1167	4037	201.23	132.74	Iv, V, VI, VII, VIII, VIIII and X same RBcs unsure if same parsite
	57	EEJR0148gVI		2023.02.17	cKOGAP45	DMSO	78.772	103.354	24.582	2.39183	47.8366	68.49	1167	4271	212.89	144.4
	58	EEJR0148gVII		2023.02.17	cKOGAP45	DMSO	78.772	102.406	23.634	2.29959	45.9918	68.49	1167	4461	222.36	153.87
	59	EEJR0148gVIII		2023.02.17	cKOGAP45	DMSO	78.772	96.871	18.099	1.76103	35.2207	68.49	1167	4757	237.12	168.63
	60	EEJR0148gVIIII		2023.02.17	cKOGAP45	DMSO	78.772	93.986	15.214	1.48032	29.6064	68.49	1167	4961	247.29	178.8
	61	EEJR0148gX		2023.02.17	cKOGAP45	DMSO	78.772	98.287	19.515	1.89881	37.9762	68.49	1167	5175	257.95	189.46	Same attachment positioned after 180sec
22	62	EEJR0148hI		2023.02.17	cKOGAP45	DMSO	78.69	99.71	21.02	2.04525	40.9049	7.3	185	839	41.66	34.36		23	6	0.26087
	63	EEJR0148hII		2023.02.17	cKOGAP45	DMSO	86.248	109.675	23.427	2.27945	45.5889	7.3	185	1013	50.3	43
	64	EEJR0148hIII.x		2023.02.17	cKOGAP45	DMSO	78.772	97.934	19.162	1.86446	37.2893	7.3	185	1602	79.55	72.25	I and III.x same RBC attached to different RBC, not same parasite
		EEJR0148hIII.y		2023.02.17	cKOGAP45	DMSO	85.172	101.287	16.115	1.56799	31.3598	7.3	185	1602	79.55	72.25
	65	EEJR0148hIV		2023.02.17	cKOGAP45	DMSO	85.172	102.814	17.642	1.71657	34.3313	7.3	185	2541	126.18	118.88
	66	EEJR0148hV		2023.02.17	cKOGAP45	DMSO	86.248	98.27	12.022	1.16974	23.3948	7.3	185	3433	170.48	163.18	V and II and VI same RBC pulled
	67	EEJR0148hVI		2023.02.17	cKOGAP45	DMSO	86.248	93.5	7.252	0.70562	14.1124	7.3	185	3685	182.99	175.69	*nice example of membrane sliding					155	53
									0	0	0					0
23	68	EEJR0150aI		2023.02.17	cKOGAP45	DMSO	88.408	98.39	9.982	0.971249	19.425	38.57	814	2121	105.68	67.11		17	2	0.117647
	69	EEJR0150aII		2023.02.17	cKOGAP45	DMSO	86.334	91.148	4.814	0.468402	9.36804	38.57	814	2219	110.56	71.99
24	70	EEJR0150a.2I		2023.02.17	cKOGAP45	DMSO	75.821	93.068	17.247	1.67813	33.5627	38.57	814	3472	173	134.43		5	2	0.4
	71	EEJR0150a.2II		2023.02.17	cKOGAP45	DMSO	75.821	83.696	7.875	0.766238	15.3247	133.53	814	3770	187.64	54.11	2I,2II, 2III and 2IV same RBCs and parasite
	72	EEJR0150a.2III		2023.02.17	cKOGAP45	DMSO	75.821	94.602	18.781	1.82739	36.5478	133.53	814	4734	235.88	102.35
	73	EEJR0150a.2IV		2023.02.17	cKOGAP45	DMSO	75.821	97.164	21.343	2.07667	41.5335	133.53	814	5536	275.84	142.31
25	74	EEJR0150a.3I		2023.02.17	cKOGAP45	DMSO	85.147	93.756	8.609	0.837656	16.7531	233.44	814	5274	262.78	29.34		8	2	0.25
	75	EEJR0150a.3II		2023.02.17	cKOGAP45	DMSO	75.821	83.699	7.878	0.766529	15.3306	233.44	814	6184	308.12	74.68	3II and 2I/II/III same RBC pulled, attached to different RBC and parasite different
26		EEJR0150b		2023.02.17	cKOGAP45	DMSO	No attachments					Just before start						2	0	0
27	76	EEJR0150c		2023.02.17	cKOGAP45	DMSO	No measurable attachments					Just before start						9	4	0.444444	Attachment 1000 ut RBC attached to merizoit stcuk to glass as well so not measured. Also attachment that detached from side of RBC so not measured
28	77	EEJR0150dI		2023.02.17	cKOGAP45	DMSO	87.102	105.05	17.948	1.74634	34.9268	91.88	472	3807	190.09	98.21		18	3	0.166667
	78	EEJR0150dII		2023.02.17	cKOGAP45	DMSO	77.736	92.616	14.88	1.44782	28.9565	91.88	472	5070	253.16	161.28
	79	EEJR0150dIII		2023.02.17	cKOGAP45	DMSO	77.736	90.387	12.651	1.23094	24.6188	91.88	472	5408	270.04	178.16	II and III same RBcs and parasite
29	80	EEJR0150eI		2023.02.17	cKOGAP45	DMSO	77.967	111.87	33.903	3.29876	65.9752	Just before start	91	1933	96.49			21	5	0.238095	one not measured as detaches from side
	81	EEJR0150eII		2023.02.17	cKOGAP45	DMSO	77.967	83.324	5.357	0.521236	10.4247	Just before start	91	2077	103.67		I, II, III and IV same RBCs and parasite
	82	EEJR0150eIII		2023.02.17	cKOGAP45	DMSO	77.967	95.514	17.547	1.70732	34.1465	Just before start	91	2949	147.2
	83	EEJR0150eIV		2023.02.17	cKOGAP45	DMSO	77.967	98.121	20.154	1.96098	39.2197	Just before start	91	3750	187.18
30	84	EEJR0150fI		2023.02.17	cKOGAP45	DMSO	82.201	102.34	20.139	1.95952	39.1905	45.31	1	1590	79.6	34.29		15	3	0.2
	85	EEJR0150fII		2023.02.17	cKOGAP45	DMSO	82.201	90.089	7.888	0.767502	15.35	45.31	1	1814	90.81	45.5	I, II and III same RBCs and parasite				RBC-RBC attachment not counted 2100
	86	EEJR0150fIII		2023.02.17	cKOGAP45	DMSO	82.201	100.17	17.969	1.74838	34.9677	45.31	1	3709	185.68	140.37
31	87	EEJR0150g		2023.02.17	cKOGAP45	DMSO	82.733	107.636	24.903	2.42306	48.4612	7.58	318	571	28.48	20.9		5	1	0.2	Attachment by chain of three merizoites and by chain of two not counted
	88	EEJR0150g.2		2023.02.17	cKOGAP45	DMSO	75.071	98.981	23.91	2.32644	46.5289	116.26	2596	5038	251.27	135.01		16	3	0.1875
	89	EEJR0150g.2II.x		2023.02.17	cKOGAP45	DMSO	75.071	92.769	17.698	1.72202	34.4403	116.26	2596	5487	273.66	157.4	2I and 2II.x same RBC unsure if same parasite
	90	EEJR0150g.2II.y		2023.02.17	cKOGAP45	DMSO	76.985	83.89	6.905	0.671857	13.4371	116.26	2596	5487	273.66	157.4
	91	EEJR0150g.2III		2023.02.17	cKOGAP45	DMSO	76.985	81.62	4.635	0.450986	9.01971	117.26	2596	5938	296.16	178.9	2II.y and 2III same RBC
32	92	EEJR0150hI		2023.02.17	cKOGAP45	DMSO	79.014	122.082	43.068	4.19052	83.8103	8.64	108	820	40.97	32.33		17	5	0.294118	RBC-RBC attachment not counted
	93	EEJR0150hII		2023.02.17	cKOGAP45	DMSO	83.666	113.861	30.195	2.93797	58.7595	8.64	108	1126	56.25	47.61
	94	EEJR0150hIII		2023.02.17	cKOGAP45	DMSO	79.014	104.543	25.529	2.48397	49.6794	8.64	108	1274	63.65	55.01	I and III same RBCs unsure if same parasite
	95	EEJR0150hIV		2023.02.17	cKOGAP45	DMSO	79.014	94.952	15.938	1.55077	31.0153	8.64	108	1660	82.93	74.29	III, IV and V same RBCs and parasite
	96	EEJR0150hV		2023.02.17	cKOGAP45	DMSO	79.014	92.206	13.192	1.28358	25.6716	8.64	108	1984	99.12	90.48
33	97	EEJR0150iI		2023.02.17	cKOGAP45	DMSO	81.043	101.013	19.97	1.94308	38.8616	26.59	167	1691	84.5	57.91		15	3	0.2	RBC-RBC attachment not counted
	98	EEJR0150iII		2023.02.17	cKOGAP45	DMSO	76.35	107.453	31.103	3.02632	60.5264	26.59	167	3951	197.44	170.85					Attachmnet not measured as RBC also attached to slide
34		EEJR0150j		2023.02.17	cKOGAP45	DMSO	No attachments										No RBCs would move
																		419	104	24.4933	2.63342
										mean	30.4023								24.821
										SEM	3.2164

## Sheet: cKOGAP45 Rap
egress	attachment	Number	Time	Date	Strain	Treatment	Initial length	Max stretch	Difference (pixels)	Difference um	Force pN	Egress time (sec)	Frame before	Detachment frame	Detachment time (sec)	Time after egress (sec)	Notes	Positioned	Attached
1		EJR0145i		2023.02.03	cKOGAP45	Rap	No attachments					78.71					One possible RBC-RBC attachment but drifts off so not sure and not counted.	5	0	0	Possible video cut short???
2	1	EJR0145j.1.x		2023.02.03	cKOGAP45	Rap	87.167	93.595	6.428	0.625444	12.5089	71.59	1440	2299	115.33	43.74	RBC-RBC detachment 2003	13	1	0.0769231						Blue	Second erythocte stretched and not included in data set
		EJR0145j.1.y		2023.02.03	cKOGAP45	Rap	81.51	91.335	9.825	0.955972	19.1194	71.59	1440	2299	115.33	43.74										Red	Force negative so not counted as atatched
3	2	EJR0145j.2		2023.02.03	cKOGAP45	Rap	74.482	84.259	9.777	0.951302	19.026	180.59	3737	5476	274.7	94.11	RBC very odd deformed shape	9	1	0.111111
4		EJR0145k		2023.02.03	cKOGAP45	Rap	No measureable attachment					89.8						6	1	0.166667	One attached bt came off when not sretched
5		EJR0145l.1		2023.02.03	cKOGAP45	Rap	No attachments					6.44						7	0	0
6		EJR0145l.2		2023.02.03	cKOGAP45	Rap	No attachments					109.07						8	0	0
6	3	EJR0145mI		2023.02.03	cKOGAP45	Rap	87.281	95.912	8.631	0.839796	16.7959	123.62	2480	3620	180.88	57.26		17	2	0.117647
	4	EJR0145mII.x		2023.02.03	cKOGAP45	Rap	79.787	94.456	14.669	1.42729	28.5459	123.62	2480	3966	198.16	74.54
		EJR0145mII.y		2023.02.03	cKOGAP45	Rap	75.429	109.648	34.219	3.32951	66.5902	123.62	2480	3966	198.16	74.54					Rbc-RBC attahcment near end
8		EJR0145n		2023.02.03	cKOGAP45	Rap	No attachments					57.69						11	0	0
9		EJR0145o		2023.02.03	cKOGAP45	Rap	No attachments					4.2						3	0	0	egress little odd
10	5	EJR0145p		2023.02.03	cKOGAP45	Rap	85.356	109.222	23.866	2.32216	46.4432	4.05	173	1398	69.88	65.83		7	1	0.142857
11		EJR0145q		2023.02.03	cKOGAP45	Rap	No attachments					52.09						10	0	0
12		EJR0145r		2023.02.03	cKOGAP45	Rap	No attachments					0.5						13	0	0	RBC-RBC attachment
		EJR0145s		2023.02.03	cKOGAP45	Rap	No egress
13		EJR0145t		2023.02.03	cKOGAP45	Rap	No attachments									0		16	0	0
14	6	EEJR0148i		2023.02.17	cKOGAP45	Rap	78.835	93.002	14.167	1.37845	27.569	33.74	510	2055	102.48	68.74	Two previous attachment that could not be measured were for same parasite	12	3	0.25	Pulled RBC attached to the slide. Pulled RBC not elongated
15	7	EEJR0148i.2		2023.02.17	cKOGAP45	Rap	80.938	86.095	5.157	0.501776	10.0355	91.86	3195	4690	233.89	142.03		12	1	0.0833333
16	8	EEJR0148i.3Ix		2023.02.17	cKOGAP45	Rap	90.004	108.149	18.145	1.76551	35.3102	91.86	3195	7934	395.67	303.81		11	1	0.0909091
		EEJR0148i.3Iy		2023.02.17	cKOGAP45	Rap	84.354	93.692	9.338	0.908587	18.1717	91.86	3195	7934	395.67	303.81
		EEJR0148i.3II		2023.02.17	cKOGAP45	Rap	84.354	81.871	-2.483	-0.241596	-4.83192	91.86	3195	8328	415.32	323.46	II.y and III same RBC pulled				Removed from the attached count
17	9	EEJR0148jI		2023.02.17	cKOGAP45	Rap	80.708	112.137	31.429	3.05804	61.1608	36.57	822	2486	124.52	87.95		19	3	0.157895
	10	EEJR0148jII		2023.02.17	cKOGAP45	Rap	80.708	111.141	30.433	2.96113	59.2226	36.57	822	2802	140.35	103.78	I, II and III same RBCs and parasites
	11	EEJR0148jIII		2023.02.17	cKOGAP45	Rap	80.708	102.456	21.748	2.11608	42.3216	36.57	822	3586	179.62	143.05
18		EEJR0148j.2		2023.02.17	cKOGAP45	Rap	No attachments					178.77						13	0	0
19	12	EEJR0148kI		2023.02.17	cKOGAP45	Rap	88.313	111.05	22.737	2.21231	44.2462	22.2	359	807	40.26	18.06	RBC-RBc attachment?	14	2	0.142857
	13	EEJR0148kII		2023.02.17	cKOGAP45	Rap	88.313	104.908	16.595	1.61469	32.2939	22.2	359	1048	52.29	30.09	I and II same RBcs and parasite
20	14	EEJR0148k.2I		2023.02.17	cKOGAP45	Rap	73.74	97.492	23.752	2.31107	46.2214	157.46	3401	4795	239.24	81.78	attchment via string	16	2	0.125
	15	EEJR0148k.2II		2023.02.17	cKOGAP45	Rap	73.74	87.792	14.052	1.36726	27.3452	157.46	3401	5225	260.69	103.23	I and II same RBcs and parasite
21	16	EEJR0148l.I		2023.02.17	cKOGAP45	Rap	86.869	87.535	0.666	0.0648018	1.29604	15.19	349	1871	93.29	78.1	RBC-RBC attachment not counted 1300	20	3	0.15
	17	EEJR0148l.IIx		2023.02.17	cKOGAP45	Rap	86.511	91.592	5.081	0.494381	9.88763	15.19	349	2864	142.8	127.61
		EEJR0148l.IIy		2023.02.17	cKOGAP45	Rap	79.074	92.251	13.177	1.28212	25.6424	15.19	349	2864	142.8	127.61
	18	EEJR0148l.IIIx		2023.02.17	cKOGAP45	Rap	83.155	94.433	11.278	1.09735	21.947	15.19	349	3640	181.49	166.3
		EEJR0148l.IIIy		2023.02.17	cKOGAP45	Rap	77.857	99.93	22.073	2.1477	42.9541	15.19	349	3640	181.49	166.3
22	19	EEJR0148m.x		2023.02.17	cKOGAP45	Rap	80.762	98.405	17.643	1.71666	34.3333	113.88	1683	4838	241.96	128.08		10	1	0.1
		EEJR0148m.y		2023.02.17	cKOGAP45	Rap	79.835	96.714	16.879	1.64233	32.8465	113.88	1683	4838	241.96	128.08
23		EEJR0148n		2023.02.17	cKOGAP45	Rap	No attachments										Only one RBc moves so not measured
24		EEJR0148o		2023.02.17	cKOGAP45	Rap	No measureable attachment					108.96						13	1	0.0769231	Attached RBcs foated away so could not be detached
25		EEJR0148p		2023.02.17	cKOGAP45	Rap	No measureable attachment					48.15						13	1	0.0769231	Both RBC crinylated so couldn’t measure
26		EEJR0148q		2023.02.17	cKOGAP45	Rap	89.3	109.642	20.342	1.97928	39.5855	30.38	321	1797	89.79	59.41	RBC-RBC attachment 1400 not measured. Possible I is RBC-RBC NOT merizoite	16	1	0.0625
27	20	EEJR0148rI		2023.02.17	cKOGAP45	Rap	80.392	105.135	24.743	2.40749	48.1499	119.79	2321	3316	165.72	45.93		9	5	0.555556
28	21	EEJR0148rII.x		2023.02.17	cKOGAP45	Rap	73.613	101.213	27.6	2.68548	53.7096	119.79	2321	3839	191.85	72.06
		EEJR0148rII.y		2023.02.17	cKOGAP45	Rap	91.509	120.014	28.505	2.77354	55.4707	119.79	2321	3839	191.85	72.06
	22	EEJR0148rIII.x		2023.02.17	cKOGAP45	Rap	89.3	98.776	9.476	0.922015	18.4403	119.79	2321	4233	211.54	91.75	I and III.x same RBC,I and III same RBc and parasites
		EEJR0148rIII.y		2023.02.17	cKOGAP45	Rap	78.36	100.826	22.466	2.18594	43.7188	119.79	2321	4233	211.54	91.75
	23	EEJR0148rIV.x		2023.02.17	cKOGAP45	Rap	73.613	81.605	7.992	0.777622	15.5524	119.79	2321	5696	284.66	164.87	II and IV same RBCs unsure about parsite
		EEJR0148rIV.y		2023.02.17	cKOGAP45	Rap	91.509	96.263	4.754	0.462564	9.25128	119.79	2321	5696	284.66	164.87
	24	EEJR0148rV.x		2023.02.17	cKOGAP45	Rap	78.36	92.128	13.768	1.33963	26.7925	119.79	2321	7779	388.75	268.96	Unsure if x and y right way around as out of focus at some points
	25	EEJR0148rV.y		2023.02.17	cKOGAP45	Rap	81.207	105.026	23.819	2.31759	46.3518	119.79	2321	7779	388.75	268.96
		EEJR0148s		2023.02.17	cKOGAP45	Rap	No egress
29	26	EEJR0148t		2023.02.17	cKOGAP45	Rap	86.43	98.927	12.497	1.21596	24.3192	141.72	2773	5162	257.86	116.14		14	1	0.0714286
30	27	EEJR0150kI		2023.02.17	cKOGAP45	Rap	82.102	95.861	13.759	1.33875	26.775	61.9	1222	3288	164.7	102.8		14	2	0.142857				26.775
	28	EEJR0150kII.x		2023.02.17	cKOGAP45	Rap	84.005	101.786	17.781	1.73009	34.6018	61.9	1222	3610	180.34	118.44
		EEJR0150kII.y		2023.02.17	cKOGAP45	Rap	83.254	96.328	13.074	1.2721	25.442	61.9	1222	3610	180.34	118.44
31	29	EEJR0150l.x		2023.02.17	cKOGAP45	Rap	88.751	102.616	13.865	1.34906	26.9813	125.61	2567	3040	152.01	26.4		12	1	0.0833333
		EEJR0150l.y		2023.02.17	cKOGAP45	Rap	80.491	93.697	13.206	1.28494	25.6989	125.61	2567	3040	152.01	26.4
32		EEJR0150l.2		2023.02.17	cKOGAP45	Rap	No attachments					210.57						9	0	0
33		EEJR0150l.3		2023.02.17	cKOGAP45	Rap	No attachments					320.68						9	0	0
34	30	EEJR0150mI		2023.02.17	cKOGAP45	Rap	94.272	100.565	6.293	0.612309	12.2462	81.43	1642	4343	219.53	138.1		25	2	0.08	Merioite-merioite chain attachment not counted 3080
	31	EEJR0150mII		2023.02.17	cKOGAP45	Rap	73.775	85.213	11.438	1.11292	22.2583	81.43	1642	5006	253.04	171.61
	32	EEJR0150nI.x		2023.02.17	cKOGAP45	Rap	79.53	102.565	23.035	2.24131	44.8261	100	1385	3701	184.96	84.96		9	1	0.111111
35		EEJR0150nI.y		2023.02.17	cKOGAP45	Rap	85.069	92.284	7.215	0.70202	14.0404	100	1385	3701	184.96	84.96					RBC-RBC attachment not counted
36	33	EEJR0150o		2023.02.17	cKOGAP45	Rap	80.057	88.32	8.263	0.80399	16.0798	61.95	1575	2252	112.51	50.56		18	1	0.0555556
37	34	EEJR0150o.2I		2023.02.17	cKOGAP45	Rap	87.932	100.117	12.185	1.1856	23.712	187.64	3978	4345	217.07	29.43
	35	EEJR0150o.2II		2023.02.17	cKOGAP45	Rap	77.754	107.68	29.926	2.9118	58.236	187.64	3978	6566	328.02	140.38		21	3	0.142857
	36	EEJR0150o.2III.x		2023.02.17	cKOGAP45	Rap	73.67	85.655	11.985	1.16614	23.3228	187.64	3978	7351	367.24	179.6
	37	EEJR0150o.2III.y		2023.02.17	cKOGAP45	Rap	77.754	105.262	27.508	2.67653	53.5306	187.64	3978	7351	367.24	179.6	2III.y and 2II same RBC pulled. 2III and 2II same RBCs and parasite
38		EEJR0150o.3		2023.02.17	cKOGAP45	Rap						391.52						7	0	0
39	38	EEJR0150p		2023.02.17	cKOGAP45	Rap	79.172	112.173	33.001	3.211	64.2199	8.02	130	3981	200.81	192.79		23	3	0.130435	Two not measured as RBC sideways when detached. One attchment after 180sec not measured
40	39	EEJR0150q		2023.02.17	cKOGAP45	Rap	85.541	90.788	5.247	0.510533	10.2107	25.63	804	1418	71.11	45.48		11	1	0.0909091
		EEJR0150q.2		2023.02.17	cKOGAP45	Rap	No measurable attachments					66.85						11	1	0.0909091	Two RBC-RBC attachments not measured. Attachment not measured as chain of two RBCs pulled
41		EEJR0150r		2023.02.17	cKOGAP45	Rap	No attachments					73.97						21	0	0
42		EEJR0150s		2023.02.17	cKOGAP45	Rap						72.2						15	0	0
43	40	EEJR0150t		2023.02.17	cKOGAP45	Rap	81.548	86.841	5.293	0.515009	10.3002	32.3	253	1656	82.79	50.49		16	1	0.0625	RBC-RBC attachment not counted
																		538	47	8.44999	1.50125
										mean	31.1472								8.73606
										SEM	3.18235

## Sheet: Neuraminidase
		Number	Time	Date	Strain	Neuraminidase U/ml	Initial length	Max stretch	Difference (pixels)	Difference um	Force pN	Egress time (sec)	Frame before	Detachment frame	Detachment time (sec)	Time after egress (sec)	Notes	Positioned	Attached
1		EEJR0074a		29.09.21	NF54	66.7	No attachments					5.08				-5.08	One possible attachment at 3646 but not sure	11	0	0
2		EEJR0074b		29.09.21	NF54	66.7	No attachments					46.46						13	0	0						Blue	Second erythocte stretched and not included in data set
3		EEJR0074c		29.09.21	NF54	66.7	No attachments					99.76						9	0	0						Red	Force negative so not counted as atatched
4		EEJR0074d		29.09.21	NF54	66.7	No attachments					93.18						15	0	0
5	1	EEJR0074e.x		29.09.21	NF54	66.7	82.671	87.772	5.101	0.496327	9.92655	39.35	1265	5351	274.18	234.83	Positioned at 200 sec after egress, pulled a few times	12	1	0.0833333
		EEJR0074e.y		29.09.21	NF54	66.7	87.823	90.184	2.361	0.229725	4.59451	39.35	1265	5351	274.18	234.83	Positioned at 200 sec after egress, pulled a few times
6	2	EEJR0074f.x		29.09.21	NF54	66.7	78.879	83.056	4.177	0.406422	8.12844	16.73	614	1223	60	43.27		16	1	0.0625
		EEJR0074f.y		29.09.21	NF54	66.7	93.35	84.639	-8.711	-0.84758	-16.9516	16.73	614	1223	60	43.27	RBC not cirferical at start
7		EEJR0074g		29.09.21	NF54	66.7	No attachments					76						7	0	0
8		EEJR0074h		29.09.21	NF54	66.7			0	0	0	Just before start						4	0	0
9		EEJR0074i		29.09.21	NF54	66.7	No attachments					183.57						13	0	0
10		EEJR0079a.1		2021.10.13	NF54	66.7	No attachments					18.86						7	0	0
11		EEJR0079a.2		2021.10.13	NF54	66.7	No attachments					155.98						10	0	0
12		EEJR0079b		2021.10.13	NF54	66.7	No attachments					Just before start					one possible very breif atatchemnt	5	0	0
13		EEJR0079c		2021.10.13	NF54	66.7	No attachments					42.47						8	0	0
14		EEJR0079d		2021.10.13	NF54	66.7	No attachments					19.64						11	0	0
15		EEJR0079f		2021.10.13	NF54	66.7	No attachments					58.93						4	0	0	Several cases of two RBC attached small possibility merizoite between them
16	3	EEJR0079g.x		2021.10.13	NF54	66.7	87.515	91.359	3.844	0.374021	7.48042	70.19	1227	2261	118.26			10	1	0.1
		EEJR0079g.y		2021.10.13	NF54	66.7	88.099	85.604	-2.495	-0.242764	-4.85527	70.19	1227	2261	118.26
17	4	EEJR0079h		2021.10.13	NF54	66.7	78.527	92.814	14.287	1.39013	27.8025	Just before start	201	1711	80.96			14	1	0.0714286
18		EEJR0079i		2021.10.13	NF54	66.7	No attachments					56.64						17	0	0
19		EEJR0079j		2021.10.13	NF54	66.7	No attachments					80.32						10	0	0
20		EEJR0079j		2021.10.13	NF54	66.7	No attachments					249.28						6	0	0
21		EEJR0079k		2021.10.13	NF54	66.7	No attachments					73.04						6	0	0
22		EEJR0079m		2021.10.13	NF54	66.7	No attachments					62.38						6	0	0
21		EEJR0081a		2021.10.13	NF54	66.7	No attachments					225.1						13	0	0
22		EEJR0081b		2021.10.13	NF54	66.7	No attachments					190.94						8	0	0
23		EEJR0081c		2021.10.13	NF54	66.7	No attachments					100.96						6	0	0
24		EEJR0081d.1		2021.10.13	NF54	66.7	No attachments					23.19						5	0	0
25		EEJR0081d.2		2021.10.13	NF54	66.7	No attachments					112.91						5	0	0
26		EEJR0081e		2021.10.13	NF54	66.7	No attachments					88.09						14	0	0
27		EEJR0081f		2021.10.13	NF54	66.7	No attachments					90.54						10	0	0
28		EEJR0081g		2021.10.13	NF54	66.7	No attachments					124.6						7	0	0
		EEJR0081h		2021.10.13	NF54	66.7	No egress
										mean	9.02749							282	4	1.05754	0.509649
										SEM	0.899052							1.41844

## Sheet: anti-GYPA
Egress Count	Attachment Count	Number	Time	Date	Strain	anti-GYPA conc ug/ml	Initial length	Max stretch	Difference (pixels)	Difference um	Force	Egress time (sec)	Frame before	Detachment frame	Detachment time (sec)	Time after egress (sec)	Notes	Positioned	Attached		Frequency per egress
1		EEJR0014a	16.25.24	2020.03.06	NF54	10	No attachments					57.75						6	0		0
2	1	EEJR0014bI	17.13.08	2020.03.06	NF54	10	83.243	89.74	6.497	0.632158	12.6432	85.25	1931	2908	148.72	63.47		11	2		0.181818
	2	EEJR0014bII	17.13.08	2020.03.06	NF54	10	83.243	84.448	1.205	0.117246	2.34493	85.25	1931	3740	191.27	106.02	I and II same cells								Blue	Second erythocte stretched and not included in data set
3		EEJR0014c	17.23.24	2020.03.06	NF54	10	79.098	78.429	-0.669	-0.0650937	-1.30187	17.95	571	3902	192.42		Not that clar if attached	7	0		0				Red	Force negative so not counted as atatched
4	3	EEJR0014dII	17.33.59	2020.03.06	NF54	10	86.65	91.63	4.98	0.484554	9.69108	96.95	2160	4349	222.14	125.19	I and II same cell pulled	8	1		0.125
		EEJR0014dII	17.33.59	2020.03.06	NF54	10	86.65	83.195	-3.455	-0.336172	-6.72343	96.95	2160	7481	382.12		I and II same cell pulled
5		EEJR0014e	18.18.58	2020.03.06	NF54	10	No attachments					Before start						5	0		0
6		EEJR0014f	18.51.17	2020.03.06	NF54	10	No attachments					Before start		3568			Not clear if attached	5	0		0
7		EEJR0014g	19.01.38	2020.03.06	NF54	10	No attachments					105.94						4	0		0
8		EEJR0015a	18.12.27	2020.03.06	NF54	10	No attachments					104.88						3	0		0
		EEJR0015b	18.19.59	2020.03.06	NF54	10	No attachments					Before start					A while before start so not counting attachment frequency
19	4	EEJR0015c	18.26.22	2020.03.06	NF54	10	85.162	90.558	5.396	0.525031	10.5006	81.71	3676	4820	247.55	165.84		7	1		0.142857
20	5	EEJR0015eI	19.16.59	2020.03.06	NF54	10	86.584	92.811	6.227	0.605887	12.1177	118.16	2772	3136	154.49	36.33	I and II same cell pulled and same RBC, 3349 looks like attached but slides off side, doesn’t stretch RBC	5	3		0.6
	6	EEJR0015eII	19.16.59	2020.03.06	NF54	10	86.584	92.517	5.933	0.577281	11.5456	118.16	2772	4103	202.13	83.97	I and II same cell pulled and same RBC, 3349 looks like attached but slides off side, doesn’t stretch RBC
21		EEJR0015f	19.32.53	2020.03.06	NF54	10	89.792	86.553	-3.239	-0.315155	-6.30309	175.06	4224	6784	333.22		not completely sure attached cell pulled then kind of drops off	6	0		0
22		EEJR0070a.1		2021.09.15	NF54	10						44.69				-44.69		12	0		0
22	7	EEJR0070a.2.I		2021.09.15	NF54	10	82.981	90.95	7.969	0.775384	15.5077	210.7	4765	5251	259.28	48.58	I and II same RBC pulled	12	2		0.166667
	8	EEJR0070a.2.II		2021.09.15	NF54	10	82.981	95.43	12.449	1.21129	24.2258	210.7	4765	7766	383.47	172.77
23	9	EEJR0070b		2021.09.15	NF54	10	75.7	83.663	7.963	0.7748	15.496	53.08	1137	4070	199.11	146.03		12	1		0.0833333
24		EEJR0070c		2021.09.15	NF54	10	No attachments											10	0		0
25		EEJR0070d		2021.09.15	NF54	10	No attachments											12	0		0
26		EEJR0070e		2021.09.15	NF54	10	No attachments					83.78						11	0		0
27		EEJR0070f		2021.09.15	NF54	10	No attachments					Just before start						9	0		0
28		EEJR0070g		2021.09.15	NF54	10	No attachments					23.67						13	0		0
29		EEJR0070h		2021.09.15	NF54	10	No attachments					133.28						9	0		0
30		EEJR0070i		2021.09.15	NF54	10	No attachments					28.18						12	0		0
31		EEJR0073a		2021.09.23	NF54	10	No attachments					44.59						8	0		0
32	10	EEJR0073bI		2021.09.23	NF54	10	83.217	89.1	5.883	0.572416	11.4483	84.83	1396	3081	155.38	70.55		8	2		0.25
33	11	EEJR0073bII.x		2021.09.23	NF54	10	86.205	102.025	15.82	1.53929	30.7857	84.83	1396	3329	167.89	83.06
		EEJR0073bII.y		2021.09.23	NF54	10	82.234	93.692	11.458	1.11486	22.2973	84.83	1396	3329	167.89	83.06
34		EEJR0073c		2021.09.23	NF54	10	No attachments					105.96						9	0		0
35		EEJR0073d		2021.09.23	NF54	10	No attachments					9.42						6	0		0
		EEJR0073e		2021.09.23	NF54	10	No egress
36		EEJR0073f		2021.09.23	NF54	10	No attachments					110.23						5	0		0
37		EEJR0073g		2021.09.23	NF54	10	No attachments					34.8						9	0		0
38		EEJR0073h		2021.09.23	NF54	10	No attachments					109.59						9	0		0
39		EEJR0073i		2021.09.23	NF54	10	No attachments					43.64						13	0		0
		EEJR0073j		2021.09.23	NF54	10	No egress
40		EEJR0073k		2021.09.23	NF54	10	No attachments					Just before start						5	0		0
										mean	14.2097							251	12		5.16558	2.26483
										SEM	2.28618							4.78088

[truncated: 17 more sheets: anti-GYPC , anti-CR1 ab25, anti-Basigin , R1 peptide, cKOAMA1 DMSO, cKOAMA1 Rap, KOP230P, KOPfs25, KOEBA140 , KOEBA181, KORH1, KORH2a, KORH4 , KOEBA175 NF54, Dd2, KOEBA175 Dd2, KOEBA175 Dd2 anti-GYPA]
