# Supplementary material for: Application of optical tweezer technology reveals that PfEBA and PfRH ligands, not PfMSP1, play a central role in Plasmodium falciparum merozoite-erythrocyte attachment
Source: PLoS Pathog. 2024 Sep 23;20(9):e1012041. doi: 10.1371/journal.ppat.1012041 (PMC11449297; doi:10.1371/journal.ppat.1012041)
Supplement: S7 Data — (XLSX) [file ppat.1012041.s024.xlsx]

## Sheet: Sheet1
Growth assay results (Static, 4%HCT, 6-well plate 01.12.23)
Figure 1 - NF53 vs 3D7	Mean	SEM	Count
NF54	4.26	0.18	13
3D7	8.65	0.56	15
EBA and RH Knock-outs
Line	mean	SEM	count
KOEBA140 C4	6.25589	0.373574	8
KOEBA181 C1	4.85102	0.506671	7
KOP230P C3	4.21002	0.373744	7
KOPfs25 C1	5.7691	0.212241	8
KORH1 C1	3.95359	0.329205	7
KORH2a C3	4.54188	0.390933	8
KORH4 C1	4.9321	0.280605	7
NF54	4.52292	0.263976	8
